# Supplementary material for: Telomere-to-telomere and gap-free reference genome assembly of the kiwifruit Actinidia chinensis
Source: Hortic Res. 2022 Dec 2;10(2):uhac264. doi: 10.1093/hr/uhac264 (PMC9909506; doi:10.1093/hr/uhac264)
Supplement: Web_Material_uhac264 [file web_material_uhac264.zip]

Archive with 2 entries (2 files):
- Supplementary Figures.rar
- Supplementary Tables.xlsx
