# Supplementary material for: Telomere-to-telomere and gap-free reference genome assembly of the kiwifruit Actinidia chinensis
Source: Hortic Res. 2022 Dec 2;10(2):uhac264. doi: 10.1093/hr/uhac264 (PMC9909506; doi:10.1093/hr/uhac264)
Supplement: Web_Material_uhac264 [file web_material_uhac264.zip › Supplementary Tables.xlsx]

## Sheet: Table S1
Supplementary Table 1. Summary of the data sequenced by multiple technologies.
Technology	Total bases	Coveragea (×)	No. of reads	N50 read length (bp)	Average read length (bp)
HiFi	31868199020	51.5	2189102	14308	14558
ONT	18970622436	30.6	197425	100900	96090
Hi-C	93029162700	150.2	310097209	150	150
aThe estimated genome size is set to 620 Mb.

## Sheet: Table S2
Supplementary Table 2. The unclosed gaps in Ref-guided pseudochromosomes of the primary haplotype.
Chr ID	Gap count	Contigs count	Contigs length
Chr07	1	2	4425665, 16921222
Chr08	1	2	1482723, 26400997
Chr10	1	2	15459989, 6428374
Chr14	2	3	4316378, 13354391, 956562
Chr16	1	2	13222860, 14110092
Chr23	1	2	14836326, 7358930
Chr26	2	3	4181221, 11069612, 5150862

## Sheet: Table S3
Supplementary Table 3. The unclosed gaps in Ref-guided pseudochromosomes of the alternate haplotype.
Chr ID	Gap count	Contigs count	Contigs length
Chr03	2	3	4125207, 22165216, 459218
Chr06	1	2	15785187, 4596635
Chr07	2	3	4276624, 1796634, 14982152
Chr08	2	3	531728, 910546, 25945835
Chr09	2	3	2618600, 12581083, 1694388
Chr16	1	2	12253842, 13361581
Chr18	1	2	3874018, 17646104
Chr21	1	2	2709484, 15271613
Chr22	1	2	13106423, 5431119
Chr24	1	2	5836823, 11099135
Chr25	2	3	10667383, 5909989, 2512403

## Sheet: Table S4
Supplementary Table 4. The possible misoriented or misassembled regions in Hongyang v3.0.
INV ID	Chr ID	Start	End	Length	Ref assembly
INV001	Chr01	11251671	11263391	11721	HY4P
INV002	Chr02	10902833	10994714	91882	HY4P
INV003	Chr02	11423360	11444224	20865	HY4P
INV004	Chr02	18043336	18045768	2433	HY4P
INV005	Chr03	6835514	6870682	35169	HY4P
INV006	Chr03	13776673	14120577	343905	HY4P
INV007	Chr03	16978375	17116643	138269	HY4P
INV008	Chr03	17911119	17926952	15834	HY4P
INV009	Chr03	23330514	23370773	40260	HY4P
INV010	Chr03	26346705	26500276	153572	HY4P
INV011	Chr04	2693465	2775950	82486	HY4P
INV012	Chr04	12641063	12670160	29098	HY4P
INV013	Chr04	12722147	12853371	131225	HY4P
INV014	Chr06	13278829	13280283	1455	HY4P
INV015	Chr07	10949335	10949921	587	HY4P
INV016	Chr07	16706421	16710292	3872	HY4P
INV017	Chr07	17789378	17800124	10747	HY4P
INV018	Chr07	21105931	21230287	124357	HY4P
INV019	Chr07	21230286	21289584	59299	HY4P
INV020	Chr08	6009269	6028688	19420	HY4P
INV021	Chr08	6368450	6458646	90197	HY4P
INV022	Chr08	16080011	16081251	1241	HY4P
INV023	Chr08	19090443	19182684	92242	HY4P
INV024	Chr08	19349675	19412513	62839	HY4P
INV025	Chr08	19940217	20010091	69875	HY4P
INV026	Chr08	20033473	20085081	51609	HY4P
INV027	Chr09	17041784	17145237	103454	HY4P
INV028	Chr10	2964973	2969513	4541	HY4P
INV029	Chr10	4425799	4605997	180199	HY4P
INV030	Chr10	10908644	10910318	1675	HY4P
INV031	Chr10	11594088	11609457	15370	HY4P
INV032	Chr10	12233433	13426130	1192698	HY4P
INV033	Chr11	1183229	1185137	1909	HY4P
INV034	Chr11	10361939	10447956	86018	HY4P
INV035	Chr12	7832326	8111994	279669	HY4P
INV036	Chr12	9625048	10191816	566769	HY4P
INV037	Chr12	11568959	11603444	34486	HY4P
INV038	Chr13	5804601	5922711	118111	HY4P
INV039	Chr13	7764484	8065535	301052	HY4P
INV040	Chr13	13067505	13387031	319527	HY4P
INV041	Chr13	21498194	21501306	3113	HY4P
INV042	Chr14	3268860	3271224	2365	HY4P
INV043	Chr14	4359491	4362568	3078	HY4P
INV044	Chr14	5249422	5788436	539015	HY4P
INV045	Chr14	7517550	7535389	17840	HY4P
INV046	Chr15	5582683	5584345	1663	HY4P
INV047	Chr16	8884719	9093048	208330	HY4P
INV048	Chr16	10268443	10440878	172436	HY4P
INV049	Chr16	15976203	16118559	142357	HY4P
INV050	Chr17	1330829	1340326	9498	HY4P
INV051	Chr17	3962411	3970850	8440	HY4P
INV052	Chr18	1819876	1822133	2258	HY4P
INV053	Chr18	14874462	14887714	13253	HY4P
INV054	Chr19	5402963	5509953	106991	HY4P
INV055	Chr19	10329387	10435552	106166	HY4P
INV056	Chr19	12491256	12503958	12703	HY4P
INV057	Chr19	18244318	18245637	1320	HY4P
INV058	Chr20	13827466	13928602	101137	HY4P
INV059	Chr20	17344051	17487418	143368	HY4P
INV060	Chr21	9900102	9914623	14522	HY4P
INV061	Chr22	5010439	5057223	46785	HY4P
INV062	Chr22	17008085	17015991	7907	HY4P
INV063	Chr22	18920654	19069960	149307	HY4P
INV064	Chr23	12666325	12723409	57085	HY4P
INV065	Chr25	6104256	6135778	31523	HY4P
INV066	Chr25	7371635	7372788	1154	HY4P
INV067	Chr26	1259276	1265912	6637	HY4P
INV068	Chr26	12171244	12172214	971	HY4P
INV069	Chr27	3389453	3390058	606	HY4P
INV070	Chr27	20304921	20471124	166204	HY4P
INV071	Chr28	4026924	4042005	15082	HY4P
INV072	Chr28	5609141	5723235	114095	HY4P
INV073	Chr28	5764608	5809619	45012	HY4P
INV074	Chr28	6895402	7058523	163122	HY4P
INV075	Chr28	12410411	12415427	5017	HY4P
INV076	Chr29	4691809	4883629	191821	HY4P
INV077	Chr29	8134212	8136696	2485	HY4P
INV078	Chr01	4115840	4117893	2054	HY4A
INV079	Chr01	11121962	11133682	11721	HY4A
INV080	Chr02	10019705	10613623	593919	HY4A
INV081	Chr02	11356294	11514462	158169	HY4A
INV082	Chr02	17959257	17961700	2444	HY4A
INV083	Chr03	6814097	6848986	34890	HY4A
INV084	Chr03	12770426	12900616	130191	HY4A
INV085	Chr03	13192499	13826421	633923	HY4A
INV086	Chr03	16551410	16693026	141617	HY4A
INV087	Chr03	17478374	17494224	15851	HY4A
INV088	Chr03	21136852	21137921	1070	HY4A
INV089	Chr03	22871534	22917737	46204	HY4A
INV090	Chr03	25799101	25951956	152856	HY4A
INV091	Chr03	26550994	26561665	10672	HY4A
INV092	Chr04	12425416	12452788	27373	HY4A
INV093	Chr04	12499695	12643052	143358	HY4A
INV094	Chr05	7103191	7106056	2866	HY4A
INV095	Chr05	9089984	9096298	6315	HY4A
INV096	Chr05	10281858	10293303	11446	HY4A
INV097	Chr05	12040602	12110170	69569	HY4A
INV098	Chr06	7078966	7171501	92536	HY4A
INV099	Chr06	8928793	9128238	199446	HY4A
INV100	Chr06	9269074	9318903	49830	HY4A
INV101	Chr06	13697619	13842456	144838	HY4A
INV102	Chr07	10839137	10839723	587	HY4A
INV103	Chr07	10839733	10840290	558	HY4A
INV104	Chr07	16584050	16587921	3872	HY4A
INV105	Chr07	20809715	20928843	119129	HY4A
INV106	Chr07	20929586	21012810	83225	HY4A
INV107	Chr08	6248684	6352859	104176	HY4A
INV108	Chr08	15961424	15962663	1240	HY4A
INV109	Chr08	19370964	19435651	64688	HY4A
INV110	Chr08	19951459	20016501	65043	HY4A
INV111	Chr08	20039883	20091469	51587	HY4A
INV112	Chr08	21441198	21443170	1973	HY4A
INV113	Chr09	16824583	16923775	99193	HY4A
INV114	Chr10	4249560	4418903	169344	HY4A
INV115	Chr10	10755597	10757270	1674	HY4A
INV116	Chr12	6380143	6382372	2230	HY4A
INV117	Chr12	6422713	6424294	1582	HY4A
INV118	Chr12	7762765	7776468	13704	HY4A
INV119	Chr12	7785726	8047394	261669	HY4A
INV120	Chr12	9324676	9346007	21332	HY4A
INV121	Chr12	9564521	9597619	33099	HY4A
INV122	Chr12	11492334	11519783	27450	HY4A
INV123	Chr13	4243757	4315490	71734	HY4A
INV124	Chr14	4195160	4198242	3083	HY4A
INV125	Chr14	5155285	5694039	538755	HY4A
INV126	Chr14	17504352	17507518	3167	HY4A
INV127	Chr15	5384456	5386118	1663	HY4A
INV128	Chr16	5964447	5965364	918	HY4A
INV129	Chr16	6218837	6219908	1072	HY4A
INV130	Chr16	6321347	7587247	1265901	HY4A
INV131	Chr16	8124957	8157610	32654	HY4A
INV132	Chr16	8698049	8750474	52426	HY4A
INV133	Chr16	8753598	8837225	83628	HY4A
INV134	Chr16	9256199	9272129	15931	HY4A
INV135	Chr16	9915815	9973976	58162	HY4A
INV136	Chr16	11404582	11489178	84597	HY4A
INV137	Chr16	14639679	14705064	65386	HY4A
INV138	Chr16	20217416	20220998	3583	HY4A
INV139	Chr17	1254998	1303218	48221	HY4A
INV140	Chr17	3935944	3963738	27795	HY4A
INV141	Chr17	4028991	4031018	2028	HY4A
INV142	Chr17	9563187	9580824	17638	HY4A
INV143	Chr17	15677941	15701591	23651	HY4A
INV144	Chr17	15747967	15750860	2894	HY4A
INV145	Chr18	1778558	1780813	2256	HY4A
INV146	Chr19	5324669	5340642	15974	HY4A
INV147	Chr19	10175470	10276441	100972	HY4A
INV148	Chr20	9051599	9053220	1622	HY4A
INV149	Chr20	9653601	9869513	215913	HY4A
INV150	Chr20	10176060	10183765	7706	HY4A
INV151	Chr20	13853706	13958453	104748	HY4A
INV152	Chr20	16924886	17020414	95529	HY4A
INV153	Chr21	17045697	17046731	1035	HY4A
INV154	Chr22	4956047	4990569	34523	HY4A
INV155	Chr22	16903184	16915394	12211	HY4A
INV156	Chr22	18817784	18954542	136759	HY4A
INV157	Chr23	12439113	12497404	58292	HY4A
INV158	Chr25	2206784	2209734	2951	HY4A
INV159	Chr25	7300399	7301553	1155	HY4A
INV160	Chr26	229545	695302	465758	HY4A
INV161	Chr26	1341144	1347780	6637	HY4A
INV162	Chr26	1984342	1992192	7851	HY4A
INV163	Chr26	2985225	2994861	9637	HY4A
INV164	Chr26	12408940	12409910	971	HY4A
INV165	Chr26	16112002	16115171	3170	HY4A
INV166	Chr27	4139363	4140606	1244	HY4A
INV167	Chr27	6605177	6608870	3694	HY4A
INV168	Chr27	8002005	8005695	3691	HY4A
INV169	Chr27	10203864	10204612	749	HY4A
INV170	Chr27	10320411	10322703	2293	HY4A
INV171	Chr27	16998331	16999148	818	HY4A
INV172	Chr27	19760343	19922867	162525	HY4A
INV173	Chr28	3989389	4004470	15082	HY4A
INV174	Chr28	5555135	5669229	114095	HY4A
INV175	Chr28	5710602	5755613	45012	HY4A
INV176	Chr28	6841396	7004517	163122	HY4A
INV177	Chr29	994616	1149199	154584	HY4A
INV178	Chr29	4730230	4923560	193331	HY4A
INV179	Chr29	6799197	6908114	108918	HY4A
INV180	Chr29	6918554	7016097	97544	HY4A
INV181	Chr29	20071822	20072696	875	HY4A

## Sheet: Table S5
Supplementary Table 5. The extra sequence segments in HY4P when compared with Hongyang v3.0.
Chr ID	Start	End	Length	Upstream	Exon	Intron	Downstream
Chr01	1	11564	11564	Achv4p01g000001	None	None	None
Chr01	56888	58531	1644	None	None	Achv4p01g000006	None
Chr01	248322	254899	6578	None	Achv4p01g000022	None	Achv4p01g000022
Chr01	257857	265701	7845	Achv4p01g000023	Achv4p01g000023	Achv4p01g000023	None
Chr01	393862	395914	2053	None	None	None	None
Chr01	400362	400387	26	Achv4p01g000037	None	None	None
Chr01	641584	644256	2673	None	None	None	None
Chr01	645948	649997	4050	None	None	None	None
Chr01	740688	743159	2472	None	None	None	None
Chr01	744278	746615	2338	None	None	None	None
Chr01	774165	779426	5262	Achv4p01g000064	Achv4p01g000063	Achv4p01g000063	Achv4p01g000063
Chr01	1149186	1152926	3741	Achv4p01g000101	Achv4p01g000101	Achv4p01g000101	None
Chr01	1171923	1172741	819	Achv4p01g000103	None	None	None
Chr01	1700528	1700891	364	None	None	None	None
Chr01	1706117	1710788	4672	Achv4p01g000156,Achv4p01g000157	Achv4p01g000156	Achv4p01g000156	Achv4p01g000156
Chr01	1802151	1802852	702	None	None	None	Achv4p01g000162
Chr01	1807635	1809075	1441	Achv4p01g000163	Achv4p01g000163	Achv4p01g000163	None
Chr01	2304506	2304508	3	None	None	None	Achv4p01g000214
Chr01	2311948	2312513	566	Achv4p01g000215	Achv4p01g000215	Achv4p01g000215	None
Chr01	2327050	2328883	1834	Achv4p01g000218	Achv4p01g000218	Achv4p01g000218	None
Chr01	2641482	2645978	4497	Achv4p01g000250	Achv4p01g000249	Achv4p01g000249	Achv4p01g000249
Chr01	2646839	2780862	134024	Achv4p01g000250,Achv4p01g000251,Achv4p01g000252,Achv4p01g000253,Achv4p01g000254,Achv4p01g000255,Achv4p01g000256,Achv4p01g000257,Achv4p01g000258,Achv4p01g000259,Achv4p01g000260,Achv4p01g000261,Achv4p01g000262,Achv4p01g000263,Achv4p01g000264,Achv4p01g000265	Achv4p01g000250,Achv4p01g000251,Achv4p01g000252,Achv4p01g000253,Achv4p01g000254,Achv4p01g000255,Achv4p01g000256,Achv4p01g000257,Achv4p01g000258,Achv4p01g000259,Achv4p01g000260,Achv4p01g000261,Achv4p01g000262,Achv4p01g000263,Achv4p01g000264,Achv4p01g000265	Achv4p01g000250,Achv4p01g000251,Achv4p01g000252,Achv4p01g000253,Achv4p01g000254,Achv4p01g000255,Achv4p01g000256,Achv4p01g000257,Achv4p01g000258,Achv4p01g000259,Achv4p01g000260,Achv4p01g000261,Achv4p01g000262,Achv4p01g000263,Achv4p01g000264,Achv4p01g000265	Achv4p01g000250,Achv4p01g000251,Achv4p01g000252,Achv4p01g000253,Achv4p01g000254,Achv4p01g000255,Achv4p01g000256,Achv4p01g000257,Achv4p01g000258,Achv4p01g000259,Achv4p01g000260,Achv4p01g000261,Achv4p01g000262,Achv4p01g000263,Achv4p01g000264,Achv4p01g000265
Chr01	3336978	3339595	2618	None	None	None	None
Chr01	3340929	3342580	1652	Achv4p01g000320	None	None	None
Chr01	3926796	3927260	465	Achv4p01g000368	Achv4p01g000368	Achv4p01g000368	None
Chr01	3931121	3931124	4	None	None	Achv4p01g000368	None
Chr01	4012900	4023648	10749	Achv4p01g000375	None	None	None
Chr01	4049309	4052496	3188	None	Achv4p01g000379	Achv4p01g000379	Achv4p01g000379
Chr01	4156401	4160428	4028	None	None	None	None
Chr01	4221962	4222988	1027	None	None	None	None
Chr01	4309510	4314603	5094	Achv4p01g000407	Achv4p01g000407	Achv4p01g000407	None
Chr01	4319539	4321612	2074	Achv4p01g000408	Achv4p01g000407,Achv4p01g000408	Achv4p01g000407,Achv4p01g000408	Achv4p01g000407
Chr01	4584316	4584437	122	None	None	Achv4p01g000430	None
Chr01	4651196	4662136	10941	None	None	None	None
Chr01	4663869	4663875	7	None	None	None	None
Chr01	5069198	5069201	4	None	None	None	None
Chr01	5752573	5752573	1	Achv4p01g000534	None	None	None
Chr01	6175266	6176345	1080	None	None	None	None
Chr01	6178194	6182229	4036	None	None	None	None
Chr01	6362974	6366628	3655	None	None	None	Achv4p01g000580
Chr01	6367878	6369226	1349	None	None	None	Achv4p01g000581
Chr01	6676457	6676525	69	None	None	None	None
Chr01	6677493	6677493	1	None	None	None	None
Chr01	6707028	6707183	156	None	None	None	None
Chr01	6712237	6712850	614	None	None	None	None
Chr01	7016177	7016247	71	Achv4p01g000626	None	None	None
Chr01	7106801	7124751	17951	None	None	None	None
Chr01	7134137	7142910	8774	Achv4p01g000638	Achv4p01g000638	Achv4p01g000638	Achv4p01g000638
Chr01	7149457	7153366	3910	Achv4p01g000639	Achv4p01g000639	Achv4p01g000639	None
Chr01	7522865	7522877	13	None	None	Achv4p01g000667	None
Chr01	7564894	7565682	789	None	Achv4p01g000670	Achv4p01g000670	None
Chr01	7572191	7572781	591	None	Achv4p01g000670	Achv4p01g000670	None
Chr01	8297371	8298225	855	Achv4p01g000740	None	None	None
Chr01	9643341	9643550	210	None	None	None	None
Chr01	9722135	9722674	540	None	None	Achv4p01g000827	None
Chr01	9916279	9918037	1759	None	None	None	None
Chr01	11128400	11129642	1243	None	None	None	None
Chr01	11147768	11153110	5343	None	None	None	Achv4p01g000881
Chr01	11225463	11230505	5043	None	None	None	None
Chr01	11238176	11250184	12009	None	None	None	None
Chr01	11268680	11277881	9202	Achv4p01g000884	Achv4p01g000884	Achv4p01g000884	Achv4p01g000883,Achv4p01g000884,Achv4p01g000885
Chr01	11280885	11318084	37200	Achv4p01g000885,Achv4p01g000886,Achv4p01g000887,Achv4p01g000888	Achv4p01g000886,Achv4p01g000887,Achv4p01g000888	Achv4p01g000886,Achv4p01g000887,Achv4p01g000888	Achv4p01g000886,Achv4p01g000887
Chr01	11631221	11632282	1062	None	None	None	None
Chr01	11694724	11696375	1652	None	None	None	None
Chr01	12086499	12086629	131	None	None	None	None
Chr01	12093008	12119525	26518	Achv4p01g000926	Achv4p01g000926	Achv4p01g000926	Achv4p01g000926
Chr01	12121720	12169550	47831	Achv4p01g000927,Achv4p01g000928,Achv4p01g000929	Achv4p01g000927,Achv4p01g000928,Achv4p01g000929	Achv4p01g000927,Achv4p01g000928,Achv4p01g000929	Achv4p01g000927,Achv4p01g000928
Chr01	12172087	12174232	2146	None	Achv4p01g000929	Achv4p01g000929	Achv4p01g000929
Chr01	12179868	12278263	98396	Achv4p01g000930,Achv4p01g000931	Achv4p01g000930,Achv4p01g000931	Achv4p01g000931	Achv4p01g000930,Achv4p01g000931
Chr01	12284206	12464939	180734	Achv4p01g000932,Achv4p01g000933,Achv4p01g000934,Achv4p01g000935,Achv4p01g000936,Achv4p01g000937,Achv4p01g000938,Achv4p01g000939	Achv4p01g000932,Achv4p01g000933,Achv4p01g000934,Achv4p01g000935,Achv4p01g000936,Achv4p01g000937,Achv4p01g000938,Achv4p01g000939	Achv4p01g000933,Achv4p01g000934,Achv4p01g000935,Achv4p01g000936,Achv4p01g000938,Achv4p01g000939	Achv4p01g000932,Achv4p01g000933,Achv4p01g000934,Achv4p01g000935,Achv4p01g000936,Achv4p01g000937,Achv4p01g000938,Achv4p01g000939
Chr01	12470988	12474979	3992	None	None	None	None
Chr01	12480692	12631722	151031	Achv4p01g000940,Achv4p01g000941,Achv4p01g000942,Achv4p01g000943,Achv4p01g000944,Achv4p01g000945,Achv4p01g000946,Achv4p01g000947,Achv4p01g000948,Achv4p01g000949	Achv4p01g000940,Achv4p01g000941,Achv4p01g000942,Achv4p01g000943,Achv4p01g000944,Achv4p01g000945,Achv4p01g000946,Achv4p01g000947,Achv4p01g000948,Achv4p01g000949	Achv4p01g000940,Achv4p01g000941,Achv4p01g000942,Achv4p01g000943,Achv4p01g000945,Achv4p01g000946,Achv4p01g000947,Achv4p01g000949	Achv4p01g000940,Achv4p01g000941,Achv4p01g000942,Achv4p01g000943,Achv4p01g000944,Achv4p01g000945,Achv4p01g000946,Achv4p01g000947,Achv4p01g000948,Achv4p01g000949
Chr01	12712553	12714262	1710	None	None	None	None
Chr01	12735074	12741372	6299	None	None	None	None
Chr01	12742425	12753099	10675	Achv4p01g000956,Achv4p01g000957	Achv4p01g000956	Achv4p01g000956	Achv4p01g000956
Chr01	12766082	12770691	4610	None	None	None	None
Chr01	12910825	12941431	30607	Achv4p01g000972	Achv4p01g000971,Achv4p01g000972	Achv4p01g000971,Achv4p01g000972	Achv4p01g000971,Achv4p01g000972
Chr01	12949189	13113364	164176	Achv4p01g000973,Achv4p01g000974,Achv4p01g000975,Achv4p01g000976,Achv4p01g000977,Achv4p01g000978,Achv4p01g000979	Achv4p01g000973,Achv4p01g000974,Achv4p01g000975,Achv4p01g000976,Achv4p01g000977,Achv4p01g000978,Achv4p01g000979	Achv4p01g000975,Achv4p01g000976,Achv4p01g000977,Achv4p01g000978,Achv4p01g000979	Achv4p01g000973,Achv4p01g000974,Achv4p01g000975,Achv4p01g000976,Achv4p01g000977,Achv4p01g000978,Achv4p01g000979
Chr01	13116808	13116857	50	None	None	None	None
Chr01	13123041	13123086	46	None	None	None	None
Chr01	13124979	13128511	3533	Achv4p01g000980	None	None	None
Chr01	13219276	13219323	48	None	None	Achv4p01g000993	None
Chr01	13222139	13224084	1946	None	Achv4p01g000993	Achv4p01g000993	Achv4p01g000993
Chr01	13226233	13226234	2	None	None	None	None
Chr01	13252485	13253470	986	None	None	None	None
Chr01	13270641	13271840	1200	Achv4p01g000994	None	None	None
Chr01	13291308	13312278	20971	Achv4p01g000997,Achv4p01g000998	Achv4p01g000997	Achv4p01g000997	Achv4p01g000997
Chr01	13366210	13495720	129511	Achv4p01g001005,Achv4p01g001006,Achv4p01g001007,Achv4p01g001008,Achv4p01g001009,Achv4p01g001010,Achv4p01g001011,Achv4p01g001012,Achv4p01g001013	Achv4p01g001004,Achv4p01g001005,Achv4p01g001006,Achv4p01g001007,Achv4p01g001008,Achv4p01g001009,Achv4p01g001010,Achv4p01g001011,Achv4p01g001012,Achv4p01g001013	Achv4p01g001004,Achv4p01g001005,Achv4p01g001006,Achv4p01g001008,Achv4p01g001009,Achv4p01g001011,Achv4p01g001012,Achv4p01g001013	Achv4p01g001004,Achv4p01g001005,Achv4p01g001006,Achv4p01g001007,Achv4p01g001008,Achv4p01g001009,Achv4p01g001010,Achv4p01g001011,Achv4p01g001012,Achv4p01g001013
Chr01	13501677	13691969	190293	Achv4p01g001014,Achv4p01g001015,Achv4p01g001016,Achv4p01g001017,Achv4p01g001018,Achv4p01g001019,Achv4p01g001020,Achv4p01g001021,Achv4p01g001022,Achv4p01g001023,Achv4p01g001024,Achv4p01g001025,Achv4p01g001026,Achv4p01g001027	Achv4p01g001014,Achv4p01g001015,Achv4p01g001016,Achv4p01g001017,Achv4p01g001018,Achv4p01g001019,Achv4p01g001020,Achv4p01g001021,Achv4p01g001022,Achv4p01g001023,Achv4p01g001024,Achv4p01g001025,Achv4p01g001026,Achv4p01g001027	Achv4p01g001014,Achv4p01g001016,Achv4p01g001017,Achv4p01g001018,Achv4p01g001019,Achv4p01g001020,Achv4p01g001022,Achv4p01g001023,Achv4p01g001024,Achv4p01g001025,Achv4p01g001026,Achv4p01g001027	Achv4p01g001014,Achv4p01g001015,Achv4p01g001016,Achv4p01g001017,Achv4p01g001018,Achv4p01g001019,Achv4p01g001020,Achv4p01g001021,Achv4p01g001022,Achv4p01g001023,Achv4p01g001024,Achv4p01g001025,Achv4p01g001026,Achv4p01g001027
Chr01	13693392	13733953	40562	Achv4p01g001028,Achv4p01g001029,Achv4p01g001030	Achv4p01g001028,Achv4p01g001029,Achv4p01g001030	Achv4p01g001028,Achv4p01g001029,Achv4p01g001030	Achv4p01g001028,Achv4p01g001029
Chr01	13739290	13739719	430	None	None	Achv4p01g001030	None
Chr01	13740449	13818528	78080	Achv4p01g001031,Achv4p01g001032,Achv4p01g001033,Achv4p01g001034,Achv4p01g001035,Achv4p01g001036,Achv4p01g001037,Achv4p01g001038,Achv4p01g001039,Achv4p01g001040,Achv4p01g001041,Achv4p01g001042	Achv4p01g001030,Achv4p01g001031,Achv4p01g001032,Achv4p01g001033,Achv4p01g001034,Achv4p01g001035,Achv4p01g001036,Achv4p01g001037,Achv4p01g001038,Achv4p01g001039,Achv4p01g001040,Achv4p01g001041,Achv4p01g001042	Achv4p01g001030,Achv4p01g001031,Achv4p01g001032,Achv4p01g001033,Achv4p01g001034,Achv4p01g001036,Achv4p01g001037,Achv4p01g001038,Achv4p01g001042	Achv4p01g001030,Achv4p01g001031,Achv4p01g001032,Achv4p01g001033,Achv4p01g001034,Achv4p01g001035,Achv4p01g001036,Achv4p01g001037,Achv4p01g001038,Achv4p01g001039,Achv4p01g001040,Achv4p01g001041,Achv4p01g001042,Achv4p01g001043
Chr01	13820344	13863352	43009	Achv4p01g001043,Achv4p01g001044,Achv4p01g001045	Achv4p01g001043,Achv4p01g001044,Achv4p01g001045	Achv4p01g001043,Achv4p01g001044	Achv4p01g001043,Achv4p01g001044,Achv4p01g001045
Chr01	13868122	13904201	36080	Achv4p01g001046,Achv4p01g001047,Achv4p01g001048,Achv4p01g001049,Achv4p01g001050,Achv4p01g001051	Achv4p01g001046,Achv4p01g001047,Achv4p01g001048,Achv4p01g001049,Achv4p01g001050,Achv4p01g001051	Achv4p01g001046,Achv4p01g001047,Achv4p01g001048,Achv4p01g001049	Achv4p01g001046,Achv4p01g001047,Achv4p01g001048,Achv4p01g001049,Achv4p01g001050,Achv4p01g001051
Chr01	14032035	14036534	4500	Achv4p01g001062	None	None	None
Chr01	14108284	14110894	2611	None	None	None	None
Chr01	14112792	14131720	18929	Achv4p01g001067	None	None	None
Chr01	14136667	14138188	1522	None	Achv4p01g001067	Achv4p01g001067	None
Chr01	14201183	14201380	198	None	None	None	Achv4p01g001069
Chr01	14204171	14212558	8388	None	None	None	None
Chr01	14220363	14221990	1628	None	None	None	None
Chr01	14237034	14241548	4515	Achv4p01g001073	None	None	Achv4p01g001072
Chr01	14259721	14264854	5134	None	Achv4p01g001074	Achv4p01g001074	Achv4p01g001074
Chr01	14274360	14286565	12206	Achv4p01g001075	Achv4p01g001075	Achv4p01g001075	None
Chr01	14743920	14746480	2561	Achv4p01g001103	None	None	None
Chr01	14871728	14921358	49631	Achv4p01g001109,Achv4p01g001110	Achv4p01g001109,Achv4p01g001110	Achv4p01g001109,Achv4p01g001110	Achv4p01g001109
Chr01	14932305	14945429	13125	Achv4p01g001112	Achv4p01g001111,Achv4p01g001112	Achv4p01g001111,Achv4p01g001112	Achv4p01g001111
Chr01	15152016	15153505	1490	None	None	None	Achv4p01g001125
Chr01	15156978	15169369	12392	None	None	None	None
Chr01	15340177	15344022	3846	Achv4p01g001147	None	None	None
Chr01	15594199	15596529	2331	None	Achv4p01g001167	Achv4p01g001167	None
Chr01	15597544	15601969	4426	None	Achv4p01g001167	Achv4p01g001167	None
Chr01	15608599	15613261	4663	None	Achv4p01g001168	Achv4p01g001168	Achv4p01g001168
Chr01	15617872	15627794	9923	None	None	None	Achv4p01g001169
Chr01	15651627	15655189	3563	Achv4p01g001170	None	None	None
Chr01	15656470	15662740	6271	None	None	None	None
Chr01	15692561	15694587	2027	None	None	None	None
Chr01	15698265	15700661	2397	None	None	None	Achv4p01g001172
Chr01	15706664	15707196	533	None	None	Achv4p01g001172	None
Chr01	15709743	15710106	364	None	None	Achv4p01g001172	None
Chr01	15881675	15882099	425	None	None	None	None
Chr01	15882962	15882964	3	None	None	None	None
Chr01	15890835	15891627	793	None	None	None	None
Chr01	16009135	16009277	143	None	None	None	None
Chr01	16224462	16226675	2214	None	None	None	None
Chr01	16234917	16238289	3373	Achv4p01g001208	None	None	None
Chr01	16333449	16333450	2	None	None	None	Achv4p01g001218
Chr01	16338386	16338434	49	None	None	None	None
Chr01	16404733	16407063	2331	None	None	None	None
Chr01	16409580	16410398	819	None	None	None	None
Chr01	16424358	16424401	44	None	Achv4p01g001229	Achv4p01g001229	None
Chr01	16429655	16429657	3	None	Achv4p01g001229	Achv4p01g001229	None
Chr01	16434500	16441702	7203	Achv4p01g001230,Achv4p01g001231	Achv4p01g001229,Achv4p01g001230,Achv4p01g001231	Achv4p01g001229,Achv4p01g001230,Achv4p01g001231	Achv4p01g001229,Achv4p01g001230
Chr01	16452001	16471945	19945	Achv4p01g001233,Achv4p01g001234,Achv4p01g001235	Achv4p01g001233,Achv4p01g001234,Achv4p01g001235	Achv4p01g001234,Achv4p01g001235	Achv4p01g001233,Achv4p01g001234
Chr01	16475328	16477455	2128	None	Achv4p01g001235	Achv4p01g001235	Achv4p01g001235
Chr01	16480013	16480237	225	Achv4p01g001236	None	None	None
Chr01	16491951	16502904	10954	Achv4p01g001237	Achv4p01g001237	None	Achv4p01g001237
Chr01	16579651	16588193	8543	Achv4p01g001246	Achv4p01g001245	Achv4p01g001245	Achv4p01g001245
Chr01	16653791	16653797	7	Achv4p01g001252	None	None	Achv4p01g001251
Chr01	16998769	17001905	3137	None	None	None	None
Chr01	17003021	17003332	312	None	None	None	Achv4p01g001277
Chr01	17326411	17328169	1759	None	None	None	Achv4p01g001307
Chr01	17448100	17450318	2219	None	None	None	None
Chr01	17452148	17453379	1232	None	None	None	None
Chr01	17519479	17528490	9012	None	None	None	Achv4p01g001318
Chr01	17539484	17543393	3910	None	None	None	Achv4p01g001319
Chr01	17562584	17562585	2	None	None	Achv4p01g001320	None
Chr01	17566002	17568108	2107	None	None	Achv4p01g001320	None
Chr01	17755482	17764438	8957	Achv4p01g001335	Achv4p01g001334,Achv4p01g001335	Achv4p01g001334,Achv4p01g001335	Achv4p01g001334,Achv4p01g001335
Chr01	17767039	17767726	688	None	None	None	None
Chr01	17894292	17901523	7232	Achv4p01g001344	None	None	None
Chr01	17913479	17913884	406	None	None	None	None
Chr01	18373952	18381610	7659	Achv4p01g001371	None	None	Achv4p01g001372
Chr01	19007585	19008761	1177	Achv4p01g001415	Achv4p01g001415	Achv4p01g001415	Achv4p01g001414
Chr01	19013505	19014235	731	None	Achv4p01g001415	Achv4p01g001415	None
Chr01	19386152	19395404	9253	None	Achv4p01g001439	Achv4p01g001439	Achv4p01g001439
Chr01	20040657	20055862	15206	Achv4p01g001483,Achv4p01g001484	Achv4p01g001483,Achv4p01g001484	Achv4p01g001483,Achv4p01g001484	Achv4p01g001483,Achv4p01g001484,Achv4p01g001485
Chr01	20302036	20304239	2204	Achv4p01g001510	None	None	None
Chr01	21036865	21038094	1230	None	None	None	None
Chr01	21155321	21163354	8034	None	None	None	None
Chr02	1	8816	8816	Achv4p02g001590	None	None	None
Chr02	200959	206709	5751	None	Achv4p02g001608	Achv4p02g001608	None
Chr02	340712	340720	9	Achv4p02g001623	None	None	None
Chr02	567896	568196	301	Achv4p02g001647	Achv4p02g001647	None	None
Chr02	811909	816504	4596	Achv4p02g001677	Achv4p02g001677	Achv4p02g001677	None
Chr02	825326	826802	1477	None	None	Achv4p02g001677	None
Chr02	827395	829483	2089	None	None	Achv4p02g001677	None
Chr02	871993	875948	3956	Achv4p02g001685	Achv4p02g001685	Achv4p02g001685	Achv4p02g001684,Achv4p02g001685
Chr02	877480	878411	932	None	None	None	Achv4p02g001686
Chr02	880115	884532	4418	Achv4p02g001687	Achv4p02g001686,Achv4p02g001687	Achv4p02g001686,Achv4p02g001687	Achv4p02g001686
Chr02	1345777	1350231	4455	None	Achv4p02g001738	None	Achv4p02g001738
Chr02	1355780	1357631	1852	None	None	None	None
Chr02	1559923	1561314	1392	None	None	Achv4p02g001765	None
Chr02	1569050	1569210	161	None	None	Achv4p02g001765	None
Chr02	1574179	1576863	2685	None	None	Achv4p02g001765	None
Chr02	1789876	1790896	1021	None	Achv4p02g001792	Achv4p02g001792	None
Chr02	1791981	1792232	252	None	None	Achv4p02g001792	None
Chr02	1840347	1840353	7	None	None	None	None
Chr02	2469947	2473266	3320	Achv4p02g001863	None	None	Achv4p02g001862
Chr02	2477834	2482204	4371	Achv4p02g001864	None	None	Achv4p02g001863
Chr02	2489328	2489803	476	None	None	None	None
Chr02	2854924	2860028	5105	Achv4p02g001904	None	None	None
Chr02	2864939	2865819	881	None	None	None	None
Chr02	2867516	2869637	2122	None	None	None	Achv4p02g001905
Chr02	3112264	3113419	1156	None	Achv4p02g001929	Achv4p02g001929	None
Chr02	3114535	3114586	52	None	None	None	Achv4p02g001929
Chr02	3259004	3260432	1429	None	None	None	None
Chr02	3532786	3534028	1243	None	None	None	None
Chr02	3592758	3598155	5398	None	Achv4p02g001983	Achv4p02g001983	Achv4p02g001983
Chr02	3606936	3613092	6157	Achv4p02g001984	None	None	None
Chr02	4048178	4050644	2467	Achv4p02g002027	None	None	None
Chr02	4203018	4206055	3038	None	None	Achv4p02g002042	None
Chr02	4211840	4213861	2022	None	None	Achv4p02g002042	None
Chr02	4349792	4357144	7353	None	None	None	None
Chr02	4439916	4440370	455	None	Achv4p02g002067	Achv4p02g002067	None
Chr02	4536073	4537239	1167	None	None	None	None
Chr02	4881889	4887895	6007	Achv4p02g002119	None	None	None
Chr02	4965989	4969901	3913	Achv4p02g002125	Achv4p02g002125	Achv4p02g002125	None
Chr02	4972652	4975431	2780	Achv4p02g002126	Achv4p02g002125	None	Achv4p02g002125
Chr02	5219408	5229324	9917	Achv4p02g002149,Achv4p02g002150	Achv4p02g002150	Achv4p02g002150	None
Chr02	5265836	5266517	682	None	None	None	Achv4p02g002154
Chr02	5333725	5340695	6971	None	Achv4p02g002160	Achv4p02g002160	Achv4p02g002160
Chr02	5465626	5473172	7547	Achv4p02g002170,Achv4p02g002171	Achv4p02g002171	Achv4p02g002171	None
Chr02	5585680	5587519	1840	None	None	None	Achv4p02g002182
Chr02	5597744	5600509	2766	Achv4p02g002183	None	None	None
Chr02	5754610	5762997	8388	Achv4p02g002202	Achv4p02g002201,Achv4p02g002202	Achv4p02g002201,Achv4p02g002202	Achv4p02g002201
Chr02	5769363	5769411	49	Achv4p02g002202,Achv4p02g002203	None	None	None
Chr02	5780081	5780094	14	None	None	Achv4p02g002203	None
Chr02	5781713	5782462	750	None	None	Achv4p02g002203	None
Chr02	5784309	5791128	6820	Achv4p02g002204	Achv4p02g002203,Achv4p02g002204	Achv4p02g002203,Achv4p02g002204	Achv4p02g002203
Chr02	6153115	6153559	445	None	None	None	None
Chr02	6158537	6158696	160	None	None	None	None
Chr02	6159957	6164956	5000	Achv4p02g002227	None	None	None
Chr02	6178362	6179227	866	None	Achv4p02g002229	Achv4p02g002229	None
Chr02	6217879	6218925	1047	None	None	None	Achv4p02g002235
Chr02	6283636	6286045	2410	None	None	None	None
Chr02	6371026	6376501	5476	None	Achv4p02g002246	Achv4p02g002246	Achv4p02g002246
Chr02	6378852	6384328	5477	None	None	None	None
Chr02	6480373	6486595	6223	Achv4p02g002257	None	None	None
Chr02	6562932	6564548	1617	None	Achv4p02g002265	Achv4p02g002265	Achv4p02g002265
Chr02	6565895	6567269	1375	None	None	None	Achv4p02g002266
Chr02	7193194	7193942	749	None	None	None	None
Chr02	7194883	7199449	4567	None	None	None	None
Chr02	7205067	7208254	3188	None	None	None	None
Chr02	7901449	7908229	6781	None	None	None	None
Chr02	8157660	8157709	50	None	None	None	None
Chr02	8267469	8271351	3883	Achv4p02g002412	Achv4p02g002412	Achv4p02g002412	Achv4p02g002412
Chr02	8275104	8276732	1629	Achv4p02g002413	Achv4p02g002413	Achv4p02g002413	None
Chr02	8359446	8365860	6415	Achv4p02g002419	Achv4p02g002419	Achv4p02g002419	None
Chr02	8370703	8372143	1441	None	Achv4p02g002419	Achv4p02g002419	None
Chr02	8467485	8484562	17078	Achv4p02g002430,Achv4p02g002431,Achv4p02g002432,Achv4p02g002433	Achv4p02g002430,Achv4p02g002431,Achv4p02g002432,Achv4p02g002433	Achv4p02g002430,Achv4p02g002431,Achv4p02g002432,Achv4p02g002433	Achv4p02g002429,Achv4p02g002430,Achv4p02g002431,Achv4p02g002432,Achv4p02g002433
Chr02	8518544	8539597	21054	Achv4p02g002436	Achv4p02g002436	Achv4p02g002436	Achv4p02g002436
Chr02	8540286	8543972	3687	None	None	None	None
Chr02	8672660	8672982	323	None	None	None	None
Chr02	8788627	8792548	3922	Achv4p02g002457	Achv4p02g002457	None	Achv4p02g002457
Chr02	8797731	8803115	5385	Achv4p02g002458	Achv4p02g002458	None	Achv4p02g002458
Chr02	8808851	8818570	9720	Achv4p02g002459	None	None	None
Chr02	8842957	8843727	771	None	None	None	None
Chr02	8867498	8873726	6229	None	None	None	None
Chr02	8876456	8877415	960	Achv4p02g002464	None	None	None
Chr02	9084000	9086316	2317	Achv4p02g002480	None	None	None
Chr02	9087055	9094704	7650	Achv4p02g002481,Achv4p02g002482	Achv4p02g002481	Achv4p02g002481	Achv4p02g002481
Chr02	9181283	9183842	2560	None	None	Achv4p02g002490	None
Chr02	9185329	9186475	1147	None	None	Achv4p02g002490	None
Chr02	9302560	9306538	3979	None	Achv4p02g002495	Achv4p02g002495	None
Chr02	9307689	9308429	741	None	None	Achv4p02g002495	None
Chr02	9327756	9327784	29	Achv4p02g002499	Achv4p02g002499	None	Achv4p02g002498
Chr02	9338583	9341616	3034	None	None	None	None
Chr02	9638658	9680073	41416	Achv4p02g002517,Achv4p02g002518	Achv4p02g002517,Achv4p02g002518	Achv4p02g002517,Achv4p02g002518	Achv4p02g002517,Achv4p02g002518
Chr02	9744697	9752682	7986	None	None	None	None
Chr02	9758302	9763329	5028	None	None	None	None
Chr02	9949236	9949711	476	None	None	None	Achv4p02g002530
Chr02	9982628	9983552	925	None	None	Achv4p02g002533	None
Chr02	9988483	9988483	1	Achv4p02g002534,Achv4p02g002535	None	None	None
Chr02	9990766	10011244	20479	Achv4p02g002536	Achv4p02g002536	Achv4p02g002536	Achv4p02g002535,Achv4p02g002536
Chr02	10016239	10023600	7362	Achv4p02g002537,Achv4p02g002538	Achv4p02g002537	Achv4p02g002537	Achv4p02g002537
Chr02	10079797	10087277	7481	Achv4p02g002545	Achv4p02g002544,Achv4p02g002545	Achv4p02g002544,Achv4p02g002545	Achv4p02g002544
Chr02	10092235	10101440	9206	Achv4p02g002545,Achv4p02g002546,Achv4p02g002547	Achv4p02g002546,Achv4p02g002547	Achv4p02g002546,Achv4p02g002547	Achv4p02g002546
Chr02	10108564	10119796	11233	Achv4p02g002548	Achv4p02g002548	None	Achv4p02g002547,Achv4p02g002548
Chr02	10122053	10132790	10738	None	None	None	None
Chr02	10413202	10413203	2	Achv4p02g002562	None	None	None
Chr02	10603684	10603684	1	None	None	Achv4p02g002574	None
Chr02	10654628	10656193	1566	Achv4p02g002578	None	None	None
Chr02	10901183	10902832	1650	None	None	None	None
Chr02	10994715	10994916	202	None	None	None	None
Chr02	11109505	11111671	2167	None	None	Achv4p02g002602	None
Chr02	11255546	11257829	2284	None	None	None	None
Chr02	11276570	11279667	3098	None	None	None	None
Chr02	11281030	11281030	1	None	None	None	None
Chr02	11286633	11287153	521	None	None	None	None
Chr02	11423356	11423359	4	None	None	None	None
Chr02	11508755	11552704	43950	Achv4p02g002633	Achv4p02g002632,Achv4p02g002633	Achv4p02g002632,Achv4p02g002633	Achv4p02g002632,Achv4p02g002633
Chr02	11759915	11763007	3093	None	None	None	None
Chr02	11799916	11806469	6554	None	None	None	None
Chr02	11864661	11865590	930	None	None	None	None
Chr02	12053848	12059644	5797	None	None	None	None
Chr02	12068219	12071017	2799	None	None	None	None
Chr02	12078214	12078288	75	None	None	None	None
Chr02	12266639	12276234	9596	None	None	None	None
Chr02	12398236	12398566	331	None	None	None	Achv4p02g002663
Chr02	12448719	12450148	1430	None	None	None	None
Chr02	12450852	12450886	35	None	None	None	None
Chr02	12575067	12581703	6637	None	None	None	None
Chr02	12775541	12776161	621	None	None	None	None
Chr02	12874483	12875224	742	Achv4p02g002678	None	None	None
Chr02	12893924	12894245	322	None	None	None	None
Chr02	12901382	12901388	7	Achv4p02g002682	None	None	None
Chr02	12957574	12957604	31	None	None	None	None
Chr02	12960240	12964690	4451	None	None	None	None
Chr02	13206221	13216324	10104	None	None	None	None
Chr02	13277541	13278701	1161	None	None	None	Achv4p02g002700
Chr02	13337471	13341708	4238	None	None	None	Achv4p02g002710
Chr02	13351120	13362992	11873	Achv4p02g002711	Achv4p02g002711	Achv4p02g002711	None
Chr02	13451654	13454350	2697	Achv4p02g002715	None	None	None
Chr02	13461289	13462441	1153	Achv4p02g002716	Achv4p02g002716	Achv4p02g002716	None
Chr02	13609629	13609647	19	Achv4p02g002732	None	None	None
Chr02	13765239	13766858	1620	Achv4p02g002745,Achv4p02g002746	Achv4p02g002746	None	Achv4p02g002746
Chr02	13848453	13848466	14	None	None	Achv4p02g002750	None
Chr02	13865435	13865814	380	Achv4p02g002750	None	None	None
Chr02	13866603	13867449	847	None	None	None	None
Chr02	14074535	14086275	11741	None	Achv4p02g002767	Achv4p02g002767	Achv4p02g002767
Chr02	14091204	14091868	665	None	None	None	Achv4p02g002768
Chr02	14127117	14140956	13840	None	None	None	Achv4p02g002770
Chr02	14274493	14282118	7626	None	None	None	Achv4p02g002777
Chr02	14288162	14290117	1956	None	None	None	None
Chr02	14332933	14336327	3395	None	None	None	None
Chr02	14341266	14347708	6443	None	None	None	None
Chr02	14463123	14468568	5446	None	None	None	None
Chr02	14470056	14471113	1058	None	None	None	None
Chr02	14583686	14585532	1847	Achv4p02g002801	Achv4p02g002801	Achv4p02g002801	None
Chr02	14588668	14589666	999	None	None	Achv4p02g002801	None
Chr02	14592646	14593644	999	None	None	Achv4p02g002801	None
Chr02	14596624	14597622	999	None	None	Achv4p02g002801	None
Chr02	14600602	14601600	999	None	None	Achv4p02g002801	None
Chr02	14605284	14605298	15	None	None	Achv4p02g002801	None
Chr02	15037945	15040692	2748	None	None	Achv4p02g002843	None
Chr02	15050008	15051018	1011	None	None	Achv4p02g002843	None
Chr02	15052964	15061176	8213	Achv4p02g002843	None	None	None
Chr02	15064476	15074158	9683	Achv4p02g002844	Achv4p02g002844	Achv4p02g002844	None
Chr02	15099417	15100588	1172	None	None	None	None
Chr02	15102193	15102213	21	None	None	None	None
Chr02	15177153	15184246	7094	Achv4p02g002856	Achv4p02g002855,Achv4p02g002856	Achv4p02g002855,Achv4p02g002856	Achv4p02g002855,Achv4p02g002856
Chr02	15188001	15189123	1123	Achv4p02g002857	None	None	None
Chr02	15825077	15825077	1	None	None	Achv4p02g002913	None
Chr02	15826753	15827440	688	None	Achv4p02g002913	None	Achv4p02g002913
Chr02	16309770	16312755	2986	None	None	None	Achv4p02g002956,Achv4p02g002957
Chr02	16313690	16313809	120	None	None	None	Achv4p02g002957
Chr02	16434078	16434724	647	None	None	Achv4p02g002968	None
Chr02	16441355	16441392	38	None	None	Achv4p02g002968	None
Chr02	16471097	16474571	3475	Achv4p02g002971,Achv4p02g002972	Achv4p02g002971	Achv4p02g002971	Achv4p02g002970,Achv4p02g002971
Chr02	16478201	16485446	7246	None	Achv4p02g002972	Achv4p02g002972	None
Chr02	16697270	16701131	3862	None	None	None	Achv4p02g002994
Chr02	17085753	17129631	43879	Achv4p02g003022	Achv4p02g003022	Achv4p02g003022	Achv4p02g003022,Achv4p02g003023
Chr02	17133220	17139022	5803	Achv4p02g003025	Achv4p02g003024	Achv4p02g003024	Achv4p02g003024
Chr02	17179210	17180574	1365	Achv4p02g003027	None	None	None
Chr02	17181709	17184212	2504	None	None	None	Achv4p02g003028
Chr02	17205541	17208709	3169	None	Achv4p02g003031	Achv4p02g003031	Achv4p02g003031
Chr02	17420148	17443676	23529	Achv4p02g003055,Achv4p02g003056	Achv4p02g003054,Achv4p02g003055,Achv4p02g003056	Achv4p02g003054,Achv4p02g003055,Achv4p02g003056	Achv4p02g003054,Achv4p02g003055
Chr02	17446885	17447520	636	None	None	Achv4p02g003056	None
Chr02	17544999	17546144	1146	None	None	None	None
Chr02	17547299	17547691	393	None	None	None	Achv4p02g003067
Chr02	18045769	18047081	1313	None	None	None	None
Chr02	18050411	18062545	12135	None	None	None	None
Chr03	1	43289	43289	Achv4p03g003111	Achv4p03g003111	Achv4p03g003111	Achv4p03g003111
Chr03	44481	57468	12988	Achv4p03g003112	Achv4p03g003112	Achv4p03g003112	Achv4p03g003112,Achv4p03g003113
Chr03	60802	60807	6	Achv4p03g003113,Achv4p03g003114	None	None	None
Chr03	63079	108677	45599	Achv4p03g003115,Achv4p03g003116	Achv4p03g003114,Achv4p03g003115,Achv4p03g003116	Achv4p03g003114,Achv4p03g003115,Achv4p03g003116	Achv4p03g003114,Achv4p03g003115,Achv4p03g003116
Chr03	113721	136189	22469	Achv4p03g003117,Achv4p03g003118,Achv4p03g003119,Achv4p03g003120	Achv4p03g003117,Achv4p03g003118,Achv4p03g003119	Achv4p03g003117,Achv4p03g003118,Achv4p03g003119	Achv4p03g003117,Achv4p03g003118,Achv4p03g003119
Chr03	138167	140711	2545	None	None	Achv4p03g003120	None
Chr03	617866	627943	10078	Achv4p03g003172	None	None	Achv4p03g003173
Chr03	652173	682392	30220	None	Achv4p03g003176	Achv4p03g003176	Achv4p03g003176
Chr03	1158980	1163065	4086	Achv4p03g003221,Achv4p03g003222	Achv4p03g003221	None	Achv4p03g003221
Chr03	1163730	1167213	3484	Achv4p03g003222	Achv4p03g003222	None	Achv4p03g003222,Achv4p03g003223
Chr03	1764232	1764496	265	Achv4p03g003296	None	None	None
Chr03	1819861	1821059	1199	None	None	None	Achv4p03g003302
Chr03	2061745	2065095	3351	Achv4p03g003333	None	None	None
Chr03	2093228	2098010	4783	None	Achv4p03g003337	Achv4p03g003337	None
Chr03	2101775	2103902	2128	None	None	None	None
Chr03	2229104	2239264	10161	Achv4p03g003354,Achv4p03g003355,Achv4p03g003356	Achv4p03g003355	Achv4p03g003355	Achv4p03g003355
Chr03	2240384	2240542	159	Achv4p03g003356	None	None	None
Chr03	2787028	2788052	1025	Achv4p03g003421	None	None	None
Chr03	2891403	2891627	225	None	None	None	Achv4p03g003434
Chr03	2898607	2906161	7555	None	Achv4p03g003434	Achv4p03g003434	Achv4p03g003434
Chr03	3114281	3114521	241	None	None	Achv4p03g003456	None
Chr03	3793077	3793422	346	None	None	Achv4p03g003525	None
Chr03	3798801	3799329	529	None	None	Achv4p03g003525	None
Chr03	3862951	3862994	44	None	None	Achv4p03g003532	None
Chr03	3871722	3876191	4470	Achv4p03g003533	Achv4p03g003533	Achv4p03g003533	Achv4p03g003533
Chr03	3878350	3892425	14076	Achv4p03g003534,Achv4p03g003535	Achv4p03g003534,Achv4p03g003535	Achv4p03g003534,Achv4p03g003535	Achv4p03g003534
Chr03	4285079	4299332	14254	Achv4p03g003574,Achv4p03g003575	Achv4p03g003574,Achv4p03g003575	Achv4p03g003574,Achv4p03g003575	Achv4p03g003574
Chr03	4299866	4300382	517	None	None	Achv4p03g003575	None
Chr03	4303598	4310414	6817	Achv4p03g003576	Achv4p03g003575	Achv4p03g003575	Achv4p03g003575
Chr03	4331265	4331291	27	None	None	None	Achv4p03g003580
Chr03	4564896	4564929	34	Achv4p03g003605	None	None	None
Chr03	4566061	4566063	3	Achv4p03g003605	None	None	None
Chr03	4677223	4677240	18	None	None	None	None
Chr03	4678413	4680718	2306	None	None	None	None
Chr03	4772330	4774877	2548	Achv4p03g003637	Achv4p03g003637	Achv4p03g003637	None
Chr03	5258006	5258590	585	None	None	Achv4p03g003683	None
Chr03	5347877	5349018	1142	None	None	Achv4p03g003691	None
Chr03	5353167	5354532	1366	None	None	Achv4p03g003691	None
Chr03	5839318	5842680	3363	None	Achv4p03g003741	Achv4p03g003741	None
Chr03	5845193	5854734	9542	Achv4p03g003742	Achv4p03g003741,Achv4p03g003742	Achv4p03g003741,Achv4p03g003742	Achv4p03g003741,Achv4p03g003742,Achv4p03g003743
Chr03	5935185	5935519	335	None	Achv4p03g003754	Achv4p03g003754	Achv4p03g003754
Chr03	6797005	6809192	12188	Achv4p03g003815,Achv4p03g003816	Achv4p03g003814,Achv4p03g003815,Achv4p03g003816	Achv4p03g003814,Achv4p03g003815,Achv4p03g003816	Achv4p03g003814,Achv4p03g003815
Chr03	6877259	6890209	12951	Achv4p03g003826	Achv4p03g003825,Achv4p03g003826	Achv4p03g003825,Achv4p03g003826	Achv4p03g003825
Chr03	6984816	6993220	8405	Achv4p03g003839	Achv4p03g003838,Achv4p03g003839	Achv4p03g003838,Achv4p03g003839	Achv4p03g003838,Achv4p03g003839
Chr03	7363242	7364282	1041	None	Achv4p03g003894	Achv4p03g003894	None
Chr03	7626931	7631933	5003	Achv4p03g003923	None	None	None
Chr03	7758036	7759128	1093	Achv4p03g003934	None	None	None
Chr03	7769253	7769377	125	Achv4p03g003936	None	None	None
Chr03	8072881	8090245	17365	Achv4p03g003968,Achv4p03g003969,Achv4p03g003970	Achv4p03g003967,Achv4p03g003968,Achv4p03g003969,Achv4p03g003970	Achv4p03g003967,Achv4p03g003968,Achv4p03g003969,Achv4p03g003970	Achv4p03g003967,Achv4p03g003968,Achv4p03g003969,Achv4p03g003970
Chr03	8093410	8093909	500	None	None	None	None
Chr03	8095079	8155376	60298	Achv4p03g003971,Achv4p03g003972,Achv4p03g003973,Achv4p03g003974,Achv4p03g003975,Achv4p03g003976	Achv4p03g003971,Achv4p03g003972,Achv4p03g003973,Achv4p03g003974,Achv4p03g003975,Achv4p03g003976	Achv4p03g003971,Achv4p03g003972,Achv4p03g003973,Achv4p03g003974,Achv4p03g003975	Achv4p03g003971,Achv4p03g003972,Achv4p03g003973,Achv4p03g003974,Achv4p03g003975,Achv4p03g003976
Chr03	8163449	8172355	8907	Achv4p03g003977	Achv4p03g003977	Achv4p03g003977	Achv4p03g003977
Chr03	8175341	8192997	17657	Achv4p03g003978,Achv4p03g003979	Achv4p03g003978,Achv4p03g003979	Achv4p03g003978,Achv4p03g003979	Achv4p03g003978
Chr03	8751927	8754112	2186	None	Achv4p03g004046	Achv4p03g004046	None
Chr03	9338173	9338697	525	None	None	None	None
Chr03	9340940	9341363	424	None	None	None	Achv4p03g004117
Chr03	9650234	9653698	3465	Achv4p03g004151	Achv4p03g004149,Achv4p03g004150,Achv4p03g004151	Achv4p03g004149,Achv4p03g004150,Achv4p03g004151	Achv4p03g004149,Achv4p03g004150
Chr03	9693781	9693795	15	None	None	Achv4p03g004156	None
Chr03	9728105	9728816	712	None	None	None	Achv4p03g004158
Chr03	9859843	9860474	632	None	None	Achv4p03g004167	None
Chr03	10142557	10150283	7727	Achv4p03g004200	None	None	None
Chr03	10281215	10284962	3748	Achv4p03g004213	Achv4p03g004212	Achv4p03g004212	Achv4p03g004212
Chr03	10409884	10415244	5361	Achv4p03g004223,Achv4p03g004224	Achv4p03g004224	Achv4p03g004224	Achv4p03g004224
Chr03	10417367	10430139	12773	None	None	None	Achv4p03g004225
Chr03	10438363	10447688	9326	None	None	None	None
Chr03	10457556	10473385	15830	Achv4p03g004227	Achv4p03g004226,Achv4p03g004227	Achv4p03g004226,Achv4p03g004227	Achv4p03g004226,Achv4p03g004227,Achv4p03g004228
Chr03	10498433	10498742	310	Achv4p03g004231	None	None	Achv4p03g004232
Chr03	10522322	10526790	4469	Achv4p03g004235	None	None	None
Chr03	10694290	10725882	31593	Achv4p03g004255,Achv4p03g004256,Achv4p03g004257,Achv4p03g004258,Achv4p03g004259	Achv4p03g004255,Achv4p03g004256,Achv4p03g004257,Achv4p03g004258,Achv4p03g004259	Achv4p03g004255,Achv4p03g004256,Achv4p03g004257	Achv4p03g004255,Achv4p03g004256,Achv4p03g004257,Achv4p03g004258
Chr03	10726890	10736441	9552	Achv4p03g004260,Achv4p03g004261	Achv4p03g004259,Achv4p03g004260,Achv4p03g004261	Achv4p03g004259,Achv4p03g004260,Achv4p03g004261	Achv4p03g004259,Achv4p03g004260
Chr03	10800561	10801842	1282	None	None	None	Achv4p03g004263
Chr03	10806390	10810495	4106	Achv4p03g004264	Achv4p03g004264	Achv4p03g004264	None
Chr03	11547805	11547840	36	None	None	None	None
Chr03	11732047	11733379	1333	None	None	None	None
Chr03	11770815	11774881	4067	Achv4p03g004353	Achv4p03g004352	Achv4p03g004352	Achv4p03g004352
Chr03	11776101	11777992	1892	Achv4p03g004354,Achv4p03g004355	Achv4p03g004354,Achv4p03g004355	Achv4p03g004354,Achv4p03g004355	Achv4p03g004353,Achv4p03g004354
Chr03	12042192	12042193	2	Achv4p03g004377	None	None	None
Chr03	12046966	12047021	56	None	Achv4p03g004378	None	None
Chr03	12141735	12142353	619	None	None	None	None
Chr03	12146481	12148536	2056	None	None	None	None
Chr03	12842448	12844105	1658	Achv4p03g004438	Achv4p03g004438	None	None
Chr03	13004403	13007110	2708	None	None	None	None
Chr03	13009870	13071678	61809	None	None	None	None
Chr03	13073033	13078635	5603	None	None	None	None
Chr03	13079990	13083587	3598	None	None	None	None
Chr03	13084797	13087805	3009	None	None	None	None
Chr03	13090633	13090754	122	None	None	None	None
Chr03	13092108	13131148	39041	None	None	None	None
Chr03	13131931	13132166	236	None	None	None	None
Chr03	13136825	13175484	38660	None	None	None	None
Chr03	13176901	13177998	1098	None	None	None	None
Chr03	13191849	13193336	1488	None	None	None	None
Chr03	13194813	13194818	6	None	None	None	None
Chr03	13197036	13197041	6	None	None	None	None
Chr03	13198518	13198523	6	None	None	None	None
Chr03	13200000	13200648	649	None	None	None	None
Chr03	13212574	13226844	14271	None	None	None	None
Chr03	13243236	13252641	9406	None	None	None	None
Chr03	13255073	13260552	5480	None	None	None	None
Chr03	13278841	13294414	15574	None	None	None	None
Chr03	13295818	13296632	815	None	None	None	None
Chr03	13298036	13300330	2295	None	None	None	None
Chr03	13303815	13316563	12749	None	None	None	None
Chr03	13321000	13329869	8870	None	None	None	None
Chr03	13331275	13346896	15622	None	None	None	None
Chr03	13348303	13350562	2260	None	None	None	None
Chr03	13352004	13352783	780	None	None	None	None
Chr03	13354225	13354299	75	None	None	None	None
Chr03	13355706	13355780	75	None	None	None	None
Chr03	13357187	13357261	75	None	None	None	None
Chr03	13358668	13358742	75	None	None	None	None
Chr03	13360149	13360223	75	None	None	None	None
Chr03	13362367	13366313	3947	None	None	None	None
Chr03	13369800	13395339	25540	None	None	None	None
Chr03	13399737	13428944	29208	None	None	None	None
Chr03	13430380	13432974	2595	None	None	None	None
Chr03	13434351	13436606	2256	None	None	None	None
Chr03	13438950	13439102	153	None	None	None	None
Chr03	13490081	13490290	210	None	None	None	None
Chr03	13493782	13502671	8890	None	None	None	None
Chr03	13504112	13519969	15858	None	None	None	None
Chr03	13523372	13529141	5770	None	None	None	None
Chr03	13530921	13531303	383	None	None	None	None
Chr03	13543096	13550374	7279	None	None	None	None
Chr03	13551540	13555119	3580	None	None	None	None
Chr03	13594739	13595339	601	None	None	None	None
Chr03	13596890	13597079	190	None	None	None	None
Chr03	13597934	13624005	26072	None	None	None	None
Chr03	13640023	13648531	8509	None	None	None	None
Chr03	13649859	13658833	8975	None	None	None	None
Chr03	13679793	13679945	153	None	None	None	None
Chr03	13687811	13688703	893	None	None	None	None
Chr03	13692994	13693886	893	None	None	None	None
Chr03	13695956	13699810	3855	None	None	None	None
Chr03	13701880	13705734	3855	None	None	None	None
Chr03	13710195	13715655	5461	None	None	None	None
Chr03	13717725	13720327	2603	None	None	None	None
Chr03	13723815	13724763	949	None	None	None	None
Chr03	13737878	13746735	8858	None	None	None	None
Chr03	13748811	13754868	6058	None	None	None	None
Chr03	13756944	13764560	7617	None	None	None	None
Chr03	13769043	13776672	7630	None	None	None	None
Chr03	14120578	14120741	164	None	None	None	None
Chr03	14128112	14128213	102	None	None	None	None
Chr03	14171529	14193783	22255	None	None	None	None
Chr03	14197823	14199851	2029	None	None	None	None
Chr03	14202662	14204696	2035	None	None	None	None
Chr03	14241347	14242516	1170	None	None	None	None
Chr03	14244453	14247437	2985	None	None	None	None
Chr03	14249204	14251046	1843	None	None	None	None
Chr03	14260497	14260751	255	None	None	None	None
Chr03	14262674	14262928	255	None	None	None	None
Chr03	14264851	14265105	255	None	None	None	None
Chr03	14267029	14267283	255	None	None	None	None
Chr03	14269206	14269460	255	None	None	None	None
Chr03	14278902	14279156	255	None	None	None	None
Chr03	14281079	14281333	255	None	None	None	None
Chr03	14283257	14283511	255	None	None	None	None
Chr03	14285434	14285688	255	None	None	None	None
Chr03	14287611	14287865	255	None	None	None	None
Chr03	14289789	14290232	444	None	None	None	None
Chr03	14291966	14292409	444	None	None	None	None
Chr03	14294143	14294585	443	None	None	None	None
Chr03	14296319	14296762	444	None	None	None	None
Chr03	14298496	14298939	444	None	None	None	None
Chr03	14300673	14301116	444	None	None	None	None
Chr03	14302850	14303293	444	None	None	None	None
Chr03	14305027	14305470	444	None	None	None	None
Chr03	14307204	14307647	444	None	None	None	None
Chr03	14309383	14310222	840	None	None	None	None
Chr03	14311957	14312400	444	None	None	None	None
Chr03	14325081	14351310	26230	None	None	None	None
Chr03	14352475	14365018	12544	None	None	None	None
Chr03	14366176	14394542	28367	None	None	None	None
Chr03	14396264	14397081	818	None	None	None	None
Chr03	14399083	14401365	2283	None	None	None	None
Chr03	14403111	14403951	841	None	None	None	None
Chr03	14405115	14406537	1423	None	None	None	None
Chr03	14408283	14409123	841	None	None	None	None
Chr03	14414317	14422053	7737	None	None	None	None
Chr03	14423798	14426361	2564	None	None	None	None
Chr03	14429248	14434109	4862	None	None	None	None
Chr03	14439303	14440143	841	None	None	None	None
Chr03	14441306	14442727	1422	None	None	None	None
Chr03	14444473	14445313	841	None	None	None	None
Chr03	14446476	14447036	561	None	None	None	None
Chr03	14448773	14457357	8585	None	None	None	None
Chr03	14479790	14480630	841	None	None	None	None
Chr03	14485824	14486664	841	None	None	None	None
Chr03	14508236	14522006	13771	None	None	None	None
Chr03	14527183	14528015	833	None	None	None	None
Chr03	14547046	14568044	20999	None	None	None	None
Chr03	14569435	14573221	3787	None	None	None	None
Chr03	14574613	14580123	5511	None	None	None	None
Chr03	14581515	14584436	2922	None	None	None	None
Chr03	14585828	14589610	3783	None	None	None	None
Chr03	14591002	14593922	2921	None	None	None	None
Chr03	14595314	14606671	11358	None	None	None	None
Chr03	14609789	14610122	334	None	None	None	None
Chr03	14611514	14611847	334	None	None	None	None
Chr03	14615828	14616161	334	None	None	None	None
Chr03	14619279	14620475	1197	None	None	None	None
Chr03	14621867	14627409	5543	None	None	None	None
Chr03	14628802	14631503	2702	None	None	None	None
Chr03	14633283	14638376	5094	None	None	None	None
Chr03	14640156	14653404	13249	None	None	None	None
Chr03	14654983	14666588	11606	None	None	None	None
Chr03	14667897	14670924	3028	None	None	None	None
Chr03	14672088	14675115	3028	None	None	None	None
Chr03	14676279	14814559	138281	None	None	None	None
Chr03	14820221	14823126	2906	None	None	None	None
Chr03	14825355	14827411	2057	None	None	None	None
Chr03	14830503	14830837	335	None	None	None	None
Chr03	14832216	14832550	335	None	None	None	None
Chr03	14833929	14835977	2049	None	None	None	None
Chr03	14839068	14840259	1192	None	None	None	None
Chr03	14841638	14841972	335	None	None	None	None
Chr03	14843351	14843685	335	None	None	None	None
Chr03	14845064	14845398	335	None	None	None	None
Chr03	14846777	14847111	335	None	None	None	None
Chr03	14848490	14848824	335	None	None	None	None
Chr03	14850203	14850537	335	None	None	None	None
Chr03	14851916	14852250	335	None	None	None	None
Chr03	14853629	14853963	335	None	None	None	None
Chr03	14855343	14861697	6355	None	None	None	None
Chr03	14863077	14863411	335	None	None	None	None
Chr03	14865647	14865981	335	None	None	None	None
Chr03	14867369	14869421	2053	None	None	None	None
Chr03	14870805	14872857	2053	None	None	None	None
Chr03	14874242	14877137	2896	None	None	None	None
Chr03	14878522	14881417	2896	None	None	None	None
Chr03	14882802	14894290	11489	None	None	None	None
Chr03	14895671	14948982	53312	None	None	None	None
Chr03	14950286	14959026	8741	None	None	None	None
Chr03	14960330	14970210	9881	None	None	None	None
Chr03	14971400	14973048	1649	None	None	None	None
Chr03	14974238	14975886	1649	None	None	None	None
Chr03	14979550	14988531	8982	None	None	None	None
Chr03	14995838	14995853	16	None	None	None	None
Chr03	15132595	15133432	838	None	None	None	None
Chr03	15142373	15149498	7126	None	None	None	None
Chr03	15150887	15158965	8079	None	None	None	None
Chr03	15160343	15162391	2049	None	None	None	None
Chr03	15163777	15164969	1193	None	None	None	None
Chr03	15166348	15170943	4596	None	None	None	None
Chr03	15171945	15213002	41058	None	None	None	None
Chr03	15215174	15218844	3671	None	None	None	None
Chr03	15220227	15223099	2873	None	None	None	None
Chr03	15224480	15225672	1193	None	None	None	None
Chr03	15227052	15227386	335	None	None	None	None
Chr03	15228765	15232597	3833	None	None	None	None
Chr03	15233980	15234314	335	None	None	None	None
Chr03	15235695	15236887	1193	None	None	None	None
Chr03	15239132	15242902	3771	None	None	None	None
Chr03	15244288	15245479	1192	None	None	None	None
Chr03	15246859	15248884	2026	None	None	None	None
Chr03	15250271	15251462	1192	None	None	None	None
Chr03	15252847	15255753	2907	None	None	None	None
Chr03	15257133	15263024	5892	None	None	None	None
Chr03	15264578	15265095	518	None	None	None	None
Chr03	15336575	15336785	211	None	None	None	None
Chr03	15337504	15338314	811	None	None	None	None
Chr03	15340388	15340599	212	None	None	None	None
Chr03	15341317	15349571	8255	None	None	None	None
Chr03	15353528	15359409	5882	None	None	None	None
Chr03	15361482	15376540	15059	None	None	None	None
Chr03	15385469	15385828	360	None	None	None	None
Chr03	15389611	15390259	649	None	None	None	None
Chr03	15436149	15436822	674	None	None	None	None
Chr03	15440267	15443675	3409	None	None	None	None
Chr03	15445240	15447017	1778	None	None	None	None
Chr03	15448048	15451210	3163	None	None	None	None
Chr03	15452229	15454246	2018	None	None	None	None
Chr03	15458031	15462509	4479	None	None	None	None
Chr03	15464582	15465251	670	None	None	None	None
Chr03	15467327	15469368	2042	None	None	None	None
Chr03	15472815	15473428	614	None	None	None	None
Chr03	15477209	15480312	3104	None	None	None	None
Chr03	15493623	15493978	356	None	None	None	None
Chr03	15497408	15498078	671	None	None	None	None
Chr03	15504251	15504913	663	None	None	None	None
Chr03	15524767	15526801	2035	None	None	None	None
Chr03	15528875	15537721	8847	None	None	None	None
Chr03	15545275	15547301	2027	None	None	None	None
Chr03	15553611	15554284	674	None	None	None	None
Chr03	15561177	15564401	3225	None	None	None	None
Chr03	15567846	15571612	3767	None	None	None	None
Chr03	15683945	15684415	471	None	None	Achv4p03g004472	None
Chr03	15685392	15688746	3355	None	Achv4p03g004472	Achv4p03g004472	Achv4p03g004472
Chr03	16407601	16412965	5365	Achv4p03g004525	None	None	None
Chr03	16423477	16439336	15860	None	None	None	None
Chr03	16444637	16446408	1772	None	None	None	Achv4p03g004526
Chr03	16449202	16449213	12	None	None	None	None
Chr03	16451999	16452010	12	None	None	None	None
Chr03	16461124	16461131	8	None	None	None	None
Chr03	16486082	16486289	208	None	None	None	None
Chr03	16780339	16814238	33900	Achv4p03g004551,Achv4p03g004552,Achv4p03g004553	Achv4p03g004551,Achv4p03g004552,Achv4p03g004553	Achv4p03g004551,Achv4p03g004552,Achv4p03g004553	Achv4p03g004551,Achv4p03g004552,Achv4p03g004553
Chr03	16822904	16832680	9777	Achv4p03g004554	Achv4p03g004554	Achv4p03g004554	Achv4p03g004554,Achv4p03g004555
Chr03	16833643	16837499	3857	None	Achv4p03g004555	Achv4p03g004555	None
Chr03	16839348	16892489	53142	Achv4p03g004555,Achv4p03g004556,Achv4p03g004557,Achv4p03g004558,Achv4p03g004559,Achv4p03g004560	Achv4p03g004556,Achv4p03g004557,Achv4p03g004558,Achv4p03g004559,Achv4p03g004560	Achv4p03g004556,Achv4p03g004558,Achv4p03g004559,Achv4p03g004560	Achv4p03g004556,Achv4p03g004557,Achv4p03g004558,Achv4p03g004559,Achv4p03g004560
Chr03	16902104	16902146	43	Achv4p03g004561	None	None	None
Chr03	16903915	16925264	21350	Achv4p03g004562,Achv4p03g004563,Achv4p03g004564	Achv4p03g004562,Achv4p03g004563,Achv4p03g004564	Achv4p03g004563	Achv4p03g004562,Achv4p03g004563,Achv4p03g004564
Chr03	16926043	16932152	6110	None	None	None	None
Chr03	16937254	16941758	4505	None	None	None	None
Chr03	16943383	16945157	1775	None	None	None	None
Chr03	16946891	16946904	14	None	None	None	None
Chr03	16948639	16948662	24	None	None	None	None
Chr03	16950377	16950400	24	None	None	None	None
Chr03	16952134	16952147	14	None	None	None	None
Chr03	16953863	16953886	24	None	None	None	None
Chr03	16955620	16959135	3516	None	None	None	None
Chr03	16960859	16960890	32	None	None	None	None
Chr03	16962607	16964380	1774	None	None	None	None
Chr03	16966105	16966128	24	None	None	None	None
Chr03	16967853	16967886	34	None	None	None	None
Chr03	16969603	16972528	2926	None	None	None	None
Chr03	17409664	17412340	2677	None	None	None	None
Chr03	17538969	17539566	598	None	None	None	None
Chr03	17564964	17566530	1567	None	None	None	None
Chr03	17568468	17570010	1543	None	None	None	None
Chr03	17859134	17862078	2945	None	None	None	Achv4p03g004622,Achv4p03g004623
Chr03	17862751	17876637	13887	Achv4p03g004623	Achv4p03g004623	Achv4p03g004623	None
Chr03	17877785	17905785	28001	Achv4p03g004624,Achv4p03g004625,Achv4p03g004626	Achv4p03g004623,Achv4p03g004624,Achv4p03g004625,Achv4p03g004626	Achv4p03g004623,Achv4p03g004624,Achv4p03g004625	Achv4p03g004623,Achv4p03g004624,Achv4p03g004625,Achv4p03g004626
Chr03	17907122	17907297	176	None	None	None	None
Chr03	17909722	17911118	1397	None	None	None	Achv4p03g004627
Chr03	17926953	17953706	26754	Achv4p03g004629	Achv4p03g004629	Achv4p03g004629	Achv4p03g004629
Chr03	17996331	18006227	9897	Achv4p03g004633,Achv4p03g004634,Achv4p03g004635	Achv4p03g004633,Achv4p03g004634	None	Achv4p03g004633,Achv4p03g004634
Chr03	18014292	18028890	14599	None	None	None	None
Chr03	18047597	18048634	1038	None	None	None	None
Chr03	18074812	18075462	651	Achv4p03g004636	None	None	None
Chr03	18080000	18084146	4147	Achv4p03g004639,Achv4p03g004640	Achv4p03g004639,Achv4p03g004640	None	Achv4p03g004638,Achv4p03g004639
Chr03	18084819	18111919	27101	Achv4p03g004641,Achv4p03g004642,Achv4p03g004643	Achv4p03g004641,Achv4p03g004642,Achv4p03g004643	Achv4p03g004641,Achv4p03g004642,Achv4p03g004643	Achv4p03g004640,Achv4p03g004641,Achv4p03g004642,Achv4p03g004643
Chr03	18113583	18137940	24358	Achv4p03g004644,Achv4p03g004645	Achv4p03g004644,Achv4p03g004645	Achv4p03g004645	Achv4p03g004644,Achv4p03g004645
Chr03	18139799	18142491	2693	None	None	None	None
Chr03	18144348	18148413	4066	Achv4p03g004646,Achv4p03g004647	Achv4p03g004646	None	Achv4p03g004646
Chr03	18192750	18222681	29932	Achv4p03g004648	Achv4p03g004648	Achv4p03g004648	Achv4p03g004648
Chr03	18439705	18445266	5562	None	Achv4p03g004669	Achv4p03g004669	Achv4p03g004669
Chr03	18450328	18455595	5268	None	None	None	None
Chr03	18568085	18568699	615	None	None	None	None
Chr03	18854358	18862236	7879	Achv4p03g004700,Achv4p03g004701	Achv4p03g004700	Achv4p03g004700	Achv4p03g004699,Achv4p03g004700
Chr03	18904425	18906760	2336	None	None	None	None
Chr03	18910894	18917045	6152	None	Achv4p03g004703	Achv4p03g004703	Achv4p03g004703,Achv4p03g004704
Chr03	18943029	18946614	3586	None	None	None	Achv4p03g004707
Chr03	18951135	18952076	942	Achv4p03g004708	Achv4p03g004708	Achv4p03g004708	None
Chr03	19066966	19068790	1825	Achv4p03g004721	Achv4p03g004721	None	Achv4p03g004720,Achv4p03g004721
Chr03	19071690	19071695	6	None	None	None	None
Chr03	19078571	19081285	2715	None	None	None	None
Chr03	19180882	19186687	5806	Achv4p03g004731	None	None	Achv4p03g004732
Chr03	19388394	19392468	4075	Achv4p03g004751,Achv4p03g004752	None	None	None
Chr03	19473118	19474338	1221	None	None	None	Achv4p03g004758
Chr03	19481848	19482259	412	None	None	None	None
Chr03	19483328	19483435	108	None	None	None	None
Chr03	19507965	19511244	3280	None	None	None	None
Chr03	19513545	19514568	1024	None	None	None	None
Chr03	19567587	19567629	43	None	None	None	None
Chr03	19644247	19657409	13163	None	Achv4p03g004770	Achv4p03g004770	None
Chr03	19679611	19685376	5766	Achv4p03g004772	None	None	None
Chr03	19765795	19765828	34	None	None	None	None
Chr03	19851780	19856901	5122	Achv4p03g004781	None	None	None
Chr03	19863092	19868137	5046	None	None	None	None
Chr03	19891090	19891090	1	None	None	None	None
Chr03	20104672	20105237	566	None	None	None	Achv4p03g004792
Chr03	20460219	20480296	20078	Achv4p03g004821	Achv4p03g004821	Achv4p03g004821	Achv4p03g004822
Chr03	20579282	20580146	865	Achv4p03g004831	None	None	None
Chr03	20581105	20584623	3519	None	None	None	None
Chr03	20590953	20602601	11649	Achv4p03g004832	None	None	None
Chr03	20614240	20618889	4650	None	None	None	Achv4p03g004833
Chr03	20641462	20654569	13108	Achv4p03g004835	None	None	None
Chr03	20745800	20745832	33	None	None	Achv4p03g004841	None
Chr03	20751777	20751811	35	None	None	None	Achv4p03g004841
Chr03	20752716	20754328	1613	Achv4p03g004842	None	None	None
Chr03	20823045	20825048	2004	None	None	Achv4p03g004847	None
Chr03	20919219	20919807	589	Achv4p03g004856	None	None	Achv4p03g004855
Chr03	20939400	20944827	5428	Achv4p03g004859,Achv4p03g004860	Achv4p03g004860	None	Achv4p03g004860
Chr03	20970701	20971368	668	None	None	None	None
Chr03	20973625	20973627	3	None	None	None	None
Chr03	21059971	21075306	15336	None	Achv4p03g004868	Achv4p03g004868	Achv4p03g004868
Chr03	21092360	21102185	9826	Achv4p03g004870	None	None	None
Chr03	21107133	21107420	288	None	None	None	Achv4p03g004871
Chr03	21136661	21445387	308727	Achv4p03g004873,Achv4p03g004874,Achv4p03g004875,Achv4p03g004876,Achv4p03g004877,Achv4p03g004878,Achv4p03g004879,Achv4p03g004880,Achv4p03g004881,Achv4p03g004882,Achv4p03g004883,Achv4p03g004884,Achv4p03g004885,Achv4p03g004886,Achv4p03g004887,Achv4p03g004888,Achv4p03g004889,Achv4p03g004890,Achv4p03g004891,Achv4p03g004892,Achv4p03g004893,Achv4p03g004894,Achv4p03g004895	Achv4p03g004872,Achv4p03g004873,Achv4p03g004874,Achv4p03g004875,Achv4p03g004876,Achv4p03g004877,Achv4p03g004878,Achv4p03g004879,Achv4p03g004880,Achv4p03g004881,Achv4p03g004882,Achv4p03g004883,Achv4p03g004884,Achv4p03g004885,Achv4p03g004886,Achv4p03g004887,Achv4p03g004888,Achv4p03g004889,Achv4p03g004890,Achv4p03g004891,Achv4p03g004892,Achv4p03g004893,Achv4p03g004894,Achv4p03g004895	Achv4p03g004872,Achv4p03g004873,Achv4p03g004874,Achv4p03g004876,Achv4p03g004877,Achv4p03g004880,Achv4p03g004881,Achv4p03g004883,Achv4p03g004884,Achv4p03g004885,Achv4p03g004888,Achv4p03g004889,Achv4p03g004890,Achv4p03g004891,Achv4p03g004892,Achv4p03g004893,Achv4p03g004894,Achv4p03g004895	Achv4p03g004872,Achv4p03g004873,Achv4p03g004874,Achv4p03g004875,Achv4p03g004876,Achv4p03g004877,Achv4p03g004878,Achv4p03g004879,Achv4p03g004880,Achv4p03g004881,Achv4p03g004882,Achv4p03g004883,Achv4p03g004884,Achv4p03g004885,Achv4p03g004886,Achv4p03g004887,Achv4p03g004888,Achv4p03g004889,Achv4p03g004890,Achv4p03g004891,Achv4p03g004892,Achv4p03g004893,Achv4p03g004894,Achv4p03g004895,Achv4p03g004896
Chr03	21447293	21484708	37416	Achv4p03g004896,Achv4p03g004897,Achv4p03g004898,Achv4p03g004899,Achv4p03g004900,Achv4p03g004901,Achv4p03g004902	Achv4p03g004897,Achv4p03g004898,Achv4p03g004899,Achv4p03g004900,Achv4p03g004901,Achv4p03g004902	Achv4p03g004898,Achv4p03g004900,Achv4p03g004901,Achv4p03g004902	Achv4p03g004897,Achv4p03g004898,Achv4p03g004899,Achv4p03g004900,Achv4p03g004901,Achv4p03g004902
Chr03	21488250	21494613	6364	None	None	None	None
Chr03	21496330	21523810	27481	Achv4p03g004903,Achv4p03g004904,Achv4p03g004905	Achv4p03g004903,Achv4p03g004904	None	Achv4p03g004903,Achv4p03g004904
Chr03	21549027	21550706	1680	None	None	None	None
Chr03	21551394	21556807	5414	None	None	None	None
Chr03	21673291	21677517	4227	None	Achv4p03g004915	Achv4p03g004915	None
Chr03	21844005	21844296	292	None	None	None	Achv4p03g004928,Achv4p03g004929
Chr03	21980807	21992398	11592	Achv4p03g004939	Achv4p03g004938,Achv4p03g004939	Achv4p03g004938,Achv4p03g004939	Achv4p03g004938,Achv4p03g004939
Chr03	21997335	22012857	15523	Achv4p03g004940,Achv4p03g004941	Achv4p03g004940,Achv4p03g004941	Achv4p03g004940,Achv4p03g004941	Achv4p03g004940
Chr03	22018066	22020447	2382	Achv4p03g004941	None	None	None
Chr03	22136137	22136145	9	None	None	Achv4p03g004951	None
Chr03	22200934	22202349	1416	Achv4p03g004954	Achv4p03g004954	Achv4p03g004954	None
Chr03	22207276	22216611	9336	None	Achv4p03g004954	Achv4p03g004954	Achv4p03g004954,Achv4p03g004955
Chr03	22540563	22540674	112	None	None	Achv4p03g004981	None
Chr03	22541839	22541839	1	None	None	Achv4p03g004981	None
Chr03	22701013	22701913	901	None	None	None	None
Chr03	22749727	22750287	561	None	None	None	None
Chr03	22815338	22816784	1447	None	None	None	None
Chr03	22818772	22820399	1628	None	None	None	Achv4p03g005006
Chr03	22886983	22887019	37	None	None	Achv4p03g005012	None
Chr03	22899188	22900800	1613	None	Achv4p03g005013	Achv4p03g005013	None
Chr03	22902968	22916642	13675	Achv4p03g005014,Achv4p03g005015	Achv4p03g005013,Achv4p03g005014	Achv4p03g005013,Achv4p03g005014	Achv4p03g005013,Achv4p03g005014
Chr03	22935233	22935644	412	None	None	None	Achv4p03g005017
Chr03	23078710	23080607	1898	None	Achv4p03g005032	Achv4p03g005032	Achv4p03g005032
Chr03	23084682	23087542	2861	Achv4p03g005033	Achv4p03g005033	Achv4p03g005033	None
Chr03	23284645	23315766	31122	Achv4p03g005048,Achv4p03g005049,Achv4p03g005050,Achv4p03g005051,Achv4p03g005052,Achv4p03g005053	Achv4p03g005049,Achv4p03g005050,Achv4p03g005051,Achv4p03g005052	Achv4p03g005049,Achv4p03g005050	Achv4p03g005049,Achv4p03g005050,Achv4p03g005051,Achv4p03g005052
Chr03	23320372	23323757	3386	None	None	None	Achv4p03g005055
Chr03	23324488	23330513	6026	Achv4p03g005056	Achv4p03g005056	None	Achv4p03g005056
Chr03	23370774	23379973	9200	Achv4p03g005059,Achv4p03g005060	Achv4p03g005059,Achv4p03g005060	None	Achv4p03g005059,Achv4p03g005060
Chr03	23436190	23439858	3669	None	Achv4p03g005067	Achv4p03g005067	Achv4p03g005067
Chr03	23448768	23450419	1652	None	None	None	Achv4p03g005068
Chr03	23476560	23476564	5	None	None	None	Achv4p03g005072
Chr03	23480498	23482297	1800	None	None	None	None
Chr03	24512811	24516918	4108	None	Achv4p03g005166	Achv4p03g005166	Achv4p03g005166
Chr03	24873571	24874714	1144	None	None	None	None
Chr03	24923085	24923573	489	None	Achv4p03g005196	Achv4p03g005196	None
Chr03	24927530	24928977	1448	Achv4p03g005197	Achv4p03g005196,Achv4p03g005197	Achv4p03g005196,Achv4p03g005197	Achv4p03g005196
Chr03	24935929	24939415	3487	Achv4p03g005198	None	None	None
Chr03	25047387	25049616	2230	None	None	None	Achv4p03g005206
Chr03	25164908	25169007	4100	None	Achv4p03g005219	Achv4p03g005219	None
Chr03	25205688	25205903	216	None	None	None	None
Chr03	25325021	25325456	436	None	None	None	None
Chr03	25326539	25327241	703	None	None	None	None
Chr03	25746745	25749775	3031	Achv4p03g005266	Achv4p03g005265	Achv4p03g005265	Achv4p03g005265
Chr03	25865740	25867913	2174	None	None	Achv4p03g005276	None
Chr03	25873034	25875985	2952	None	None	Achv4p03g005276	None
Chr03	25934764	25938508	3745	Achv4p03g005280,Achv4p03g005281	Achv4p03g005281	Achv4p03g005281	None
Chr03	26238085	26241715	3631	None	None	None	None
Chr03	26252558	26269308	16751	Achv4p03g005310,Achv4p03g005311	Achv4p03g005310	Achv4p03g005310	Achv4p03g005309,Achv4p03g005310
Chr03	26269985	26270022	38	Achv4p03g005311	None	None	None
Chr03	26309472	26346704	37233	Achv4p03g005315,Achv4p03g005316	Achv4p03g005315,Achv4p03g005316	Achv4p03g005316	Achv4p03g005314,Achv4p03g005315,Achv4p03g005316
Chr03	26500277	26519026	18750	Achv4p03g005326,Achv4p03g005327,Achv4p03g005328,Achv4p03g005329	Achv4p03g005327,Achv4p03g005328,Achv4p03g005329	Achv4p03g005327,Achv4p03g005328,Achv4p03g005329	Achv4p03g005327,Achv4p03g005328
Chr03	26519979	26589908	69930	Achv4p03g005330,Achv4p03g005331,Achv4p03g005332,Achv4p03g005333	Achv4p03g005329,Achv4p03g005330,Achv4p03g005331,Achv4p03g005332,Achv4p03g005333	Achv4p03g005329,Achv4p03g005330,Achv4p03g005331,Achv4p03g005332,Achv4p03g005333	Achv4p03g005329,Achv4p03g005330,Achv4p03g005331,Achv4p03g005332,Achv4p03g005333
Chr03	26594227	26686594	92368	Achv4p03g005335,Achv4p03g005336,Achv4p03g005337,Achv4p03g005338,Achv4p03g005339,Achv4p03g005340	Achv4p03g005334,Achv4p03g005335,Achv4p03g005336,Achv4p03g005337,Achv4p03g005338,Achv4p03g005339,Achv4p03g005340	Achv4p03g005334,Achv4p03g005335,Achv4p03g005336,Achv4p03g005337,Achv4p03g005338,Achv4p03g005339,Achv4p03g005340	Achv4p03g005334,Achv4p03g005335,Achv4p03g005336,Achv4p03g005337,Achv4p03g005338,Achv4p03g005339,Achv4p03g005340
Chr03	26688921	26796090	107170	Achv4p03g005341,Achv4p03g005342,Achv4p03g005343,Achv4p03g005344,Achv4p03g005345	Achv4p03g005341,Achv4p03g005342,Achv4p03g005343,Achv4p03g005344,Achv4p03g005345	Achv4p03g005341,Achv4p03g005342,Achv4p03g005343,Achv4p03g005344,Achv4p03g005345	Achv4p03g005341,Achv4p03g005342,Achv4p03g005343,Achv4p03g005344
Chr03	26800284	26828729	28446	Achv4p03g005349,Achv4p03g005350	Achv4p03g005348,Achv4p03g005349	Achv4p03g005348,Achv4p03g005349	Achv4p03g005348,Achv4p03g005349
Chr03	26829539	26900661	71123	Achv4p03g005350,Achv4p03g005351,Achv4p03g005352,Achv4p03g005353,Achv4p03g005354,Achv4p03g005355,Achv4p03g005356	Achv4p03g005350,Achv4p03g005351,Achv4p03g005352,Achv4p03g005353,Achv4p03g005354,Achv4p03g005355,Achv4p03g005356	Achv4p03g005350,Achv4p03g005351,Achv4p03g005352,Achv4p03g005353,Achv4p03g005354,Achv4p03g005355,Achv4p03g005356	Achv4p03g005350,Achv4p03g005351,Achv4p03g005352,Achv4p03g005353,Achv4p03g005354,Achv4p03g005355
Chr03	26904851	26926604	21754	Achv4p03g005357,Achv4p03g005358	Achv4p03g005356,Achv4p03g005357,Achv4p03g005358	Achv4p03g005356,Achv4p03g005357,Achv4p03g005358	Achv4p03g005356,Achv4p03g005357
Chr03	26928968	26955596	26629	Achv4p03g005359	Achv4p03g005359	Achv4p03g005359	Achv4p03g005358
Chr03	26956941	27015672	58732	Achv4p03g005360,Achv4p03g005361,Achv4p03g005362	Achv4p03g005360,Achv4p03g005361,Achv4p03g005362	Achv4p03g005360,Achv4p03g005361,Achv4p03g005362	Achv4p03g005359,Achv4p03g005360,Achv4p03g005361,Achv4p03g005362
Chr03	27814384	27822000	7617	Achv4p03g005441	None	None	None
Chr04	1	10719	10719	None	None	None	None
Chr04	13192	86822	73631	Achv4p04g005442,Achv4p04g005443,Achv4p04g005444,Achv4p04g005445	Achv4p04g005442,Achv4p04g005443,Achv4p04g005444,Achv4p04g005445	Achv4p04g005442,Achv4p04g005444,Achv4p04g005445	Achv4p04g005442,Achv4p04g005443,Achv4p04g005444,Achv4p04g005445
Chr04	88355	124331	35977	Achv4p04g005446,Achv4p04g005447	Achv4p04g005446,Achv4p04g005447	Achv4p04g005446,Achv4p04g005447	Achv4p04g005446,Achv4p04g005447
Chr04	133753	137164	3412	Achv4p04g005448,Achv4p04g005449	Achv4p04g005448,Achv4p04g005449	Achv4p04g005448	Achv4p04g005448,Achv4p04g005449
Chr04	141263	148045	6783	Achv4p04g005450	Achv4p04g005450	Achv4p04g005450	Achv4p04g005450
Chr04	214979	214980	2	None	None	None	None
Chr04	224765	231157	6393	None	None	None	None
Chr04	310736	310741	6	None	None	None	None
Chr04	311723	313100	1378	None	None	None	None
Chr04	317953	318021	69	Achv4p04g005462	Achv4p04g005462	None	None
Chr04	484959	488282	3324	None	None	None	None
Chr04	824804	825292	489	None	None	None	None
Chr04	891383	891674	292	None	Achv4p04g005497	Achv4p04g005497	None
Chr04	893346	893950	605	None	None	Achv4p04g005497	None
Chr04	902505	904389	1885	None	None	Achv4p04g005497	None
Chr04	1174602	1175773	1172	None	None	None	None
Chr04	1543118	1549066	5949	Achv4p04g005530,Achv4p04g005531	Achv4p04g005530,Achv4p04g005531	Achv4p04g005530	Achv4p04g005530
Chr04	1654803	1658397	3595	None	None	None	None
Chr04	2176354	2176376	23	None	None	None	None
Chr04	2202895	2203750	856	None	None	None	None
Chr04	2221196	2224982	3787	None	None	None	None
Chr04	2842132	2842601	470	Achv4p04g005571	None	None	None
Chr04	3221975	3240653	18679	None	None	None	None
Chr04	3247134	3262598	15465	Achv4p04g005598	Achv4p04g005598	Achv4p04g005598	Achv4p04g005598
Chr04	3268126	3272473	4348	Achv4p04g005599	Achv4p04g005599	Achv4p04g005599	Achv4p04g005599
Chr04	3278423	3279168	746	None	None	None	None
Chr04	3286778	3310237	23460	Achv4p04g005600	Achv4p04g005600	Achv4p04g005600	Achv4p04g005600
Chr04	3374966	3382996	8031	Achv4p04g005604,Achv4p04g005605	Achv4p04g005605	Achv4p04g005605	None
Chr04	3415548	3420082	4535	Achv4p04g005607	None	None	None
Chr04	3431732	3438218	6487	None	None	None	Achv4p04g005608
Chr04	3560226	3560715	490	Achv4p04g005615	None	None	None
Chr04	3575101	3575501	401	None	None	None	None
Chr04	3585076	3585076	1	None	None	None	None
Chr04	3873310	3883325	10016	None	None	None	None
Chr04	3885757	3886313	557	Achv4p04g005636	None	None	None
Chr04	3948150	3948153	4	None	None	None	None
Chr04	3987614	3990103	2490	Achv4p04g005645	None	None	None
Chr04	4143314	4143572	259	None	None	None	None
Chr04	4146789	4157366	10578	Achv4p04g005657,Achv4p04g005658	Achv4p04g005657	Achv4p04g005657	Achv4p04g005657
Chr04	4166118	4191130	25013	Achv4p04g005659,Achv4p04g005660	Achv4p04g005659	Achv4p04g005659	Achv4p04g005659
Chr04	4362832	4366763	3932	Achv4p04g005672	Achv4p04g005672	Achv4p04g005672	None
Chr04	4370589	4390389	19801	None	Achv4p04g005672	Achv4p04g005672	None
Chr04	4649830	4652069	2240	None	Achv4p04g005687	Achv4p04g005687	None
Chr04	4653237	4653948	712	None	Achv4p04g005687	Achv4p04g005687	None
Chr04	4734724	4734742	19	Achv4p04g005697	None	None	None
Chr04	4736960	4757082	20123	None	None	None	Achv4p04g005698
Chr04	4996676	5000825	4150	None	None	None	Achv4p04g005717
Chr04	5005754	5058353	52600	Achv4p04g005718,Achv4p04g005719,Achv4p04g005720	Achv4p04g005718,Achv4p04g005719,Achv4p04g005720	Achv4p04g005718,Achv4p04g005719,Achv4p04g005720	Achv4p04g005718,Achv4p04g005719,Achv4p04g005720
Chr04	5191591	5196789	5199	Achv4p04g005728	None	None	Achv4p04g005729
Chr04	5335930	5336121	192	None	Achv4p04g005739	Achv4p04g005739	None
Chr04	5514167	5589935	75769	Achv4p04g005748,Achv4p04g005749,Achv4p04g005750,Achv4p04g005751,Achv4p04g005752,Achv4p04g005753	Achv4p04g005748,Achv4p04g005749,Achv4p04g005750,Achv4p04g005751,Achv4p04g005752,Achv4p04g005753	Achv4p04g005748,Achv4p04g005749,Achv4p04g005750,Achv4p04g005751	Achv4p04g005748,Achv4p04g005749,Achv4p04g005750,Achv4p04g005751,Achv4p04g005752,Achv4p04g005753
Chr04	5591063	5604450	13388	None	None	None	None
Chr04	5605672	5649514	43843	Achv4p04g005754	Achv4p04g005754	Achv4p04g005754	Achv4p04g005754
Chr04	5656043	5659594	3552	None	None	None	None
Chr04	5662704	5665645	2942	None	None	None	None
Chr04	5670980	5728310	57331	Achv4p04g005755,Achv4p04g005756,Achv4p04g005757,Achv4p04g005758,Achv4p04g005759	Achv4p04g005755,Achv4p04g005756,Achv4p04g005757,Achv4p04g005758,Achv4p04g005759	Achv4p04g005755,Achv4p04g005756,Achv4p04g005758	Achv4p04g005755,Achv4p04g005756,Achv4p04g005757,Achv4p04g005758
Chr04	5730090	5736818	6729	None	Achv4p04g005759	Achv4p04g005759	Achv4p04g005759
Chr04	5752282	5772578	20297	None	None	None	Achv4p04g005761
Chr04	5775617	5780251	4635	Achv4p04g005762	None	None	None
Chr04	6054727	6060574	5848	None	None	None	Achv4p04g005779
Chr04	6111325	6138289	26965	Achv4p04g005781,Achv4p04g005782	Achv4p04g005781,Achv4p04g005782	Achv4p04g005781,Achv4p04g005782	Achv4p04g005781,Achv4p04g005782
Chr04	6163489	6167283	3795	None	None	None	None
Chr04	6167826	6167911	86	None	None	None	None
Chr04	6376662	6376756	95	None	None	None	None
Chr04	6377947	6379111	1165	None	None	None	None
Chr04	6391665	6391666	2	None	None	None	None
Chr04	6418318	6421146	2829	None	None	None	None
Chr04	6569209	6569527	319	None	None	None	None
Chr04	6750698	6750702	5	None	None	None	None
Chr04	6762198	6764552	2355	Achv4p04g005825	None	None	None
Chr04	7010467	7010468	2	None	None	None	None
Chr04	7016668	7022424	5757	None	None	None	None
Chr04	7057745	7057985	241	None	None	None	None
Chr04	7064431	7065051	621	None	None	None	None
Chr04	7396564	7502530	105967	Achv4p04g005864,Achv4p04g005865,Achv4p04g005866,Achv4p04g005867,Achv4p04g005868	Achv4p04g005863,Achv4p04g005864,Achv4p04g005865,Achv4p04g005866,Achv4p04g005867,Achv4p04g005868	Achv4p04g005863,Achv4p04g005864,Achv4p04g005865,Achv4p04g005867,Achv4p04g005868	Achv4p04g005863,Achv4p04g005864,Achv4p04g005865,Achv4p04g005866,Achv4p04g005867,Achv4p04g005868
Chr04	7508088	7594038	85951	Achv4p04g005869,Achv4p04g005870,Achv4p04g005871,Achv4p04g005872,Achv4p04g005873,Achv4p04g005874,Achv4p04g005875,Achv4p04g005876,Achv4p04g005877	Achv4p04g005869,Achv4p04g005870,Achv4p04g005871,Achv4p04g005872,Achv4p04g005873,Achv4p04g005874,Achv4p04g005875,Achv4p04g005876,Achv4p04g005877	Achv4p04g005869,Achv4p04g005871,Achv4p04g005872,Achv4p04g005873,Achv4p04g005875,Achv4p04g005876,Achv4p04g005877	Achv4p04g005869,Achv4p04g005870,Achv4p04g005871,Achv4p04g005872,Achv4p04g005873,Achv4p04g005874,Achv4p04g005875,Achv4p04g005876
Chr04	8042651	8043395	745	None	None	None	None
Chr04	8048982	8050434	1453	Achv4p04g005913	None	None	None
Chr04	8177706	8178699	994	None	None	None	None
Chr04	8180850	8190252	9403	Achv4p04g005923	Achv4p04g005923	Achv4p04g005923	Achv4p04g005924
Chr04	8757093	8758562	1470	Achv4p04g005975	None	None	None
Chr04	9107230	9124963	17734	Achv4p04g006005,Achv4p04g006006	Achv4p04g006005,Achv4p04g006006	Achv4p04g006005,Achv4p04g006006	Achv4p04g006005,Achv4p04g006006
Chr04	9126711	9155257	28547	Achv4p04g006007,Achv4p04g006008	Achv4p04g006007,Achv4p04g006008	Achv4p04g006008	Achv4p04g006007
Chr04	9662876	9663483	608	None	None	None	Achv4p04g006046
Chr04	10193928	10196028	2101	None	None	None	None
Chr04	10454595	10459789	5195	Achv4p04g006118	None	None	None
Chr04	10460565	10461239	675	None	None	None	None
Chr04	10463859	10464341	483	None	None	None	Achv4p04g006119
Chr04	10465545	10465686	142	None	None	None	Achv4p04g006119
Chr04	10514556	10515216	661	None	None	None	None
Chr04	10518160	10518539	380	None	None	None	Achv4p04g006126
Chr04	10726666	10726715	50	None	None	None	Achv4p04g006145
Chr04	10955573	10955609	37	None	None	None	None
Chr04	10960867	10961189	323	None	None	None	Achv4p04g006167
Chr04	11443933	11445206	1274	None	None	None	Achv4p04g006218
Chr04	11447441	11451586	4146	Achv4p04g006219	Achv4p04g006219	Achv4p04g006219	None
Chr04	11483355	11483367	13	None	None	None	Achv4p04g006221
Chr04	11492889	11492928	40	None	None	None	None
Chr04	11760644	11761592	949	None	Achv4p04g006244	Achv4p04g006244	None
Chr04	11910069	11911890	1822	None	None	None	None
Chr04	11913032	11914522	1491	None	None	None	Achv4p04g006257
Chr04	12209916	12210107	192	None	None	None	Achv4p04g006298
Chr04	12214830	12214849	20	None	None	None	Achv4p04g006299
Chr04	12523300	12523587	288	None	Achv4p04g006333	None	Achv4p04g006333
Chr04	12524688	12525075	388	None	None	None	Achv4p04g006333
Chr04	12638210	12641038	2829	None	None	None	None
Chr04	12670161	12677530	7370	None	None	None	None
Chr04	12682465	12691899	9435	None	None	None	None
Chr04	12693884	12718246	24363	Achv4p04g006349,Achv4p04g006350,Achv4p04g006351	Achv4p04g006349,Achv4p04g006350,Achv4p04g006351	Achv4p04g006350,Achv4p04g006351	Achv4p04g006349,Achv4p04g006350
Chr04	13086601	13087288	688	None	None	None	None
Chr04	13091003	13091991	989	Achv4p04g006383	None	None	None
Chr04	13221392	13223078	1687	None	None	None	Achv4p04g006396,Achv4p04g006397
Chr04	13223854	13230249	6396	Achv4p04g006398	Achv4p04g006397	None	Achv4p04g006397
Chr04	13255443	13257517	2075	None	None	None	None
Chr04	13485238	13485249	12	None	None	None	None
Chr04	13493733	13493735	3	Achv4p04g006424	None	None	None
Chr04	13788984	13789402	419	None	Achv4p04g006456	Achv4p04g006456	None
Chr04	13886705	13892944	6240	None	None	None	None
Chr04	14213133	14217766	4634	None	None	None	None
Chr04	14494133	14496147	2015	None	None	Achv4p04g006521	None
Chr04	14504335	14506006	1672	None	None	None	Achv4p04g006522
Chr04	14567279	14578248	10970	None	None	None	None
Chr05	1	9755	9755	Achv4p05g006527	Achv4p05g006527	Achv4p05g006527	None
Chr05	11584	61385	49802	Achv4p05g006528	Achv4p05g006527,Achv4p05g006528	Achv4p05g006527,Achv4p05g006528	Achv4p05g006527,Achv4p05g006528
Chr05	374301	375187	887	None	None	None	None
Chr05	377077	380092	3016	Achv4p05g006549	None	None	None
Chr05	535671	541911	6241	Achv4p05g006562	Achv4p05g006562	Achv4p05g006562	None
Chr05	664531	670194	5664	None	None	Achv4p05g006574	None
Chr05	807119	808521	1403	None	None	None	Achv4p05g006588
Chr05	929975	958124	28150	Achv4p05g006600,Achv4p05g006601,Achv4p05g006602	Achv4p05g006600,Achv4p05g006601	None	Achv4p05g006600,Achv4p05g006601
Chr05	1064924	1068745	3822	None	None	None	None
Chr05	1074512	1170730	96219	Achv4p05g006608,Achv4p05g006609,Achv4p05g006610,Achv4p05g006611,Achv4p05g006612,Achv4p05g006613,Achv4p05g006614,Achv4p05g006615,Achv4p05g006616,Achv4p05g006617	Achv4p05g006608,Achv4p05g006609,Achv4p05g006610,Achv4p05g006611,Achv4p05g006612,Achv4p05g006613,Achv4p05g006614,Achv4p05g006615,Achv4p05g006616,Achv4p05g006617	Achv4p05g006608,Achv4p05g006609,Achv4p05g006610,Achv4p05g006611,Achv4p05g006612,Achv4p05g006613,Achv4p05g006614,Achv4p05g006615,Achv4p05g006616,Achv4p05g006617	Achv4p05g006608,Achv4p05g006609,Achv4p05g006610,Achv4p05g006611,Achv4p05g006612,Achv4p05g006613,Achv4p05g006614,Achv4p05g006615,Achv4p05g006616,Achv4p05g006617
Chr05	1248412	1251184	2773	None	Achv4p05g006624	Achv4p05g006624	Achv4p05g006624
Chr05	1252354	1252618	265	Achv4p05g006625	None	None	None
Chr05	1266061	1274131	8071	None	None	None	None
Chr05	1276957	1282714	5758	None	None	None	Achv4p05g006628
Chr05	1650315	1652001	1687	None	None	None	None
Chr05	1663684	1666487	2804	Achv4p05g006659	Achv4p05g006659	None	None
Chr05	1688334	1693563	5230	Achv4p05g006663	None	None	None
Chr05	1700701	1709512	8812	None	None	None	None
Chr05	1711274	1713109	1836	Achv4p05g006664	None	None	None
Chr05	1895579	1897211	1633	Achv4p05g006679	None	None	Achv4p05g006680
Chr05	2853590	2855179	1590	Achv4p05g006770	None	None	None
Chr05	2858114	2861780	3667	None	None	None	Achv4p05g006771
Chr05	3406851	3422973	16123	Achv4p05g006817,Achv4p05g006818	Achv4p05g006817,Achv4p05g006818	Achv4p05g006817,Achv4p05g006818	Achv4p05g006816,Achv4p05g006817
Chr05	3781010	3781012	3	None	None	None	None
Chr05	3788214	3790748	2535	Achv4p05g006854	None	None	None
Chr05	4169561	4174560	5000	Achv4p05g006901	Achv4p05g006900,Achv4p05g006901	Achv4p05g006900,Achv4p05g006901	Achv4p05g006900
Chr05	4179398	4207016	27619	Achv4p05g006902	Achv4p05g006901,Achv4p05g006902	Achv4p05g006901,Achv4p05g006902	Achv4p05g006901,Achv4p05g006902,Achv4p05g006903
Chr05	4254546	4254755	210	None	None	None	None
Chr05	4267442	4273125	5684	Achv4p05g006908	None	None	Achv4p05g006909
Chr05	4551774	4552914	1141	None	None	None	None
Chr05	4798143	4799553	1411	Achv4p05g006953,Achv4p05g006954	Achv4p05g006954	None	Achv4p05g006954,Achv4p05g006955
Chr05	4800678	4801230	553	None	Achv4p05g006955	Achv4p05g006955	None
Chr05	4880750	4883272	2523	None	None	None	Achv4p05g006963
Chr05	4900002	4907772	7771	Achv4p05g006964	Achv4p05g006964	Achv4p05g006964	None
Chr05	4908582	4921847	13266	Achv4p05g006965	Achv4p05g006964,Achv4p05g006965	Achv4p05g006964,Achv4p05g006965	Achv4p05g006964,Achv4p05g006965
Chr05	4925244	4940074	14831	Achv4p05g006966	Achv4p05g006966	None	Achv4p05g006966,Achv4p05g006967
Chr05	5036763	5042558	5796	None	None	None	Achv4p05g006975
Chr05	5056294	5061829	5536	Achv4p05g006977,Achv4p05g006978	Achv4p05g006977,Achv4p05g006978	Achv4p05g006977,Achv4p05g006978	Achv4p05g006977
Chr05	5065712	5070277	4566	None	None	Achv4p05g006978	None
Chr05	5090751	5180200	89450	Achv4p05g006979,Achv4p05g006980,Achv4p05g006981,Achv4p05g006982,Achv4p05g006983,Achv4p05g006984,Achv4p05g006985,Achv4p05g006986,Achv4p05g006987,Achv4p05g006988	Achv4p05g006980,Achv4p05g006981,Achv4p05g006982,Achv4p05g006983,Achv4p05g006984,Achv4p05g006985,Achv4p05g006986,Achv4p05g006987,Achv4p05g006988	Achv4p05g006980,Achv4p05g006981,Achv4p05g006983,Achv4p05g006984,Achv4p05g006985,Achv4p05g006986,Achv4p05g006987,Achv4p05g006988	Achv4p05g006980,Achv4p05g006981,Achv4p05g006982,Achv4p05g006983,Achv4p05g006984,Achv4p05g006985,Achv4p05g006986,Achv4p05g006987,Achv4p05g006988
Chr05	5180772	5180892	121	Achv4p05g006988	None	None	None
Chr05	5183701	5248644	64944	Achv4p05g006989,Achv4p05g006990,Achv4p05g006991,Achv4p05g006992,Achv4p05g006993,Achv4p05g006994,Achv4p05g006995	Achv4p05g006989,Achv4p05g006990,Achv4p05g006991,Achv4p05g006992,Achv4p05g006993,Achv4p05g006994,Achv4p05g006995	Achv4p05g006989,Achv4p05g006991,Achv4p05g006992,Achv4p05g006993,Achv4p05g006994	Achv4p05g006989,Achv4p05g006990,Achv4p05g006991,Achv4p05g006992,Achv4p05g006993,Achv4p05g006994,Achv4p05g006995
Chr05	5258167	5267801	9635	Achv4p05g006996	Achv4p05g006996	Achv4p05g006996	None
Chr05	5270073	5378843	108771	Achv4p05g006997,Achv4p05g006998,Achv4p05g006999,Achv4p05g007000,Achv4p05g007001,Achv4p05g007002,Achv4p05g007003,Achv4p05g007004	Achv4p05g006996,Achv4p05g006997,Achv4p05g006998,Achv4p05g006999,Achv4p05g007000,Achv4p05g007001,Achv4p05g007002,Achv4p05g007003,Achv4p05g007004	Achv4p05g006996	Achv4p05g006996,Achv4p05g006997,Achv4p05g006998,Achv4p05g006999,Achv4p05g007000,Achv4p05g007001,Achv4p05g007002,Achv4p05g007003,Achv4p05g007004
Chr05	5380188	5386784	6597	Achv4p05g007005	Achv4p05g007005	Achv4p05g007005	Achv4p05g007005
Chr05	5388009	5403811	15803	Achv4p05g007006,Achv4p05g007007	Achv4p05g007006,Achv4p05g007007	Achv4p05g007006,Achv4p05g007007	Achv4p05g007006,Achv4p05g007007,Achv4p05g007008
Chr05	5405402	5418044	12643	Achv4p05g007009,Achv4p05g007010	Achv4p05g007008,Achv4p05g007009,Achv4p05g007010	Achv4p05g007010	Achv4p05g007008,Achv4p05g007009,Achv4p05g007010
Chr05	5423180	5425236	2057	None	None	None	Achv4p05g007011
Chr05	5428171	5527706	99536	Achv4p05g007011,Achv4p05g007012,Achv4p05g007013,Achv4p05g007014,Achv4p05g007015,Achv4p05g007016,Achv4p05g007017,Achv4p05g007018,Achv4p05g007019,Achv4p05g007020,Achv4p05g007021	Achv4p05g007012,Achv4p05g007013,Achv4p05g007014,Achv4p05g007015,Achv4p05g007016,Achv4p05g007017,Achv4p05g007018,Achv4p05g007019,Achv4p05g007020,Achv4p05g007021	Achv4p05g007012,Achv4p05g007013,Achv4p05g007014,Achv4p05g007015,Achv4p05g007016,Achv4p05g007018,Achv4p05g007019,Achv4p05g007020,Achv4p05g007021	Achv4p05g007012,Achv4p05g007013,Achv4p05g007014,Achv4p05g007015,Achv4p05g007016,Achv4p05g007017,Achv4p05g007018,Achv4p05g007019,Achv4p05g007020
Chr05	5802616	5806724	4109	None	None	None	None
Chr05	6168912	6168918	7	None	None	None	None
Chr05	6169978	6170807	830	None	None	None	Achv4p05g007081
Chr05	6309209	6309722	514	None	None	Achv4p05g007094	None
Chr05	6409145	6415371	6227	None	None	None	None
Chr05	6423331	6426328	2998	None	None	None	None
Chr05	6594685	6597273	2589	None	None	None	None
Chr05	6606734	6612768	6035	Achv4p05g007123	Achv4p05g007123	None	Achv4p05g007123,Achv4p05g007124
Chr05	6619791	6622712	2922	Achv4p05g007124	None	None	Achv4p05g007125
Chr05	6779925	6782988	3064	Achv4p05g007141	None	None	Achv4p05g007142
Chr05	6801241	6805289	4049	Achv4p05g007145	None	None	None
Chr05	6813377	6818919	5543	Achv4p05g007147,Achv4p05g007148	Achv4p05g007146,Achv4p05g007147,Achv4p05g007148	Achv4p05g007146,Achv4p05g007147,Achv4p05g007148	Achv4p05g007146,Achv4p05g007147,Achv4p05g007148
Chr05	6820270	6821627	1358	None	None	None	Achv4p05g007149
Chr05	6946565	6950099	3535	None	None	None	None
Chr05	6952308	6952668	361	None	None	None	None
Chr05	7211336	7211988	653	None	None	None	Achv4p05g007179
Chr05	7214158	7214753	596	None	None	None	None
Chr05	7560446	7561460	1015	Achv4p05g007213	None	None	None
Chr05	7562602	7563969	1368	None	None	None	None
Chr05	7566066	7567342	1277	None	None	None	None
Chr05	7608353	7608980	628	Achv4p05g007217	None	None	None
Chr05	7852284	7853563	1280	None	None	None	None
Chr05	8218874	8226081	7208	Achv4p05g007273	Achv4p05g007273	Achv4p05g007273	Achv4p05g007272
Chr05	8250131	8250203	73	None	None	None	None
Chr05	8256447	8257171	725	Achv4p05g007276	None	None	None
Chr05	8352167	8355280	3114	None	None	Achv4p05g007285	None
Chr05	8543821	8545698	1878	Achv4p05g007300,Achv4p05g007301	None	None	None
Chr05	8781998	8782302	305	None	None	None	Achv4p05g007324
Chr05	9386581	9387146	566	None	None	None	None
Chr05	9530401	9545386	14986	None	None	None	None
Chr05	9572996	9573493	498	None	None	None	None
Chr05	9581721	9623992	42272	Achv4p05g007358,Achv4p05g007359	Achv4p05g007358,Achv4p05g007359	Achv4p05g007358,Achv4p05g007359	Achv4p05g007358,Achv4p05g007359
Chr05	9899304	9901650	2347	None	Achv4p05g007374	None	Achv4p05g007374
Chr05	9948609	9949362	754	None	None	None	None
Chr05	10008631	10010931	2301	None	None	None	Achv4p05g007378
Chr05	10029323	10029350	28	None	None	Achv4p05g007378	None
Chr05	10030792	10030799	8	None	None	Achv4p05g007378	None
Chr05	10222014	10223501	1488	None	None	None	None
Chr05	10263438	10264718	1281	None	Achv4p05g007391	Achv4p05g007391	Achv4p05g007391
Chr05	10265965	10276383	10419	None	None	None	Achv4p05g007391
Chr05	10290285	10291797	1513	None	None	None	None
Chr05	10641712	10642138	427	None	None	None	None
Chr05	10716684	10838460	121777	Achv4p05g007403,Achv4p05g007404,Achv4p05g007405,Achv4p05g007406	Achv4p05g007402,Achv4p05g007403,Achv4p05g007404,Achv4p05g007405,Achv4p05g007406	Achv4p05g007402,Achv4p05g007403,Achv4p05g007404,Achv4p05g007405,Achv4p05g007406	Achv4p05g007402,Achv4p05g007403,Achv4p05g007404,Achv4p05g007405,Achv4p05g007406
Chr05	11255880	11258689	2810	None	None	None	None
Chr05	11267381	11269499	2119	None	None	None	None
Chr05	11494819	11495141	323	None	None	None	None
Chr05	11503142	11503281	140	None	None	None	None
Chr05	11503967	11505779	1813	None	None	None	None
Chr05	11658998	11659118	121	None	None	None	None
Chr05	11660431	11660641	211	None	None	None	None
Chr05	11747327	11749005	1679	None	Achv4p05g007432	Achv4p05g007432	None
Chr05	11749907	11750163	257	Achv4p05g007433	Achv4p05g007433	None	Achv4p05g007432
Chr05	12865610	12866462	853	None	None	None	None
Chr05	12979418	12994817	15400	None	None	None	None
Chr05	13092450	13098697	6248	Achv4p05g007481	None	None	None
Chr05	13321980	13324461	2482	None	None	Achv4p05g007494	None
Chr05	13445419	13446159	741	None	None	Achv4p05g007501	None
Chr05	13720757	13723737	2981	Achv4p05g007523	Achv4p05g007523	Achv4p05g007523	None
Chr05	13895786	13895806	21	Achv4p05g007530	None	None	None
Chr05	13909191	13912631	3441	None	None	None	None
Chr05	13915723	13928454	12732	Achv4p05g007531	Achv4p05g007531	Achv4p05g007531	None
Chr05	14502319	14502852	534	None	None	None	None
Chr05	15321898	15324543	2646	None	None	None	None
Chr05	15338435	15347099	8665	None	None	None	None
Chr05	15679666	15696239	16574	None	Achv4p05g007633	Achv4p05g007633	Achv4p05g007633
Chr05	15705552	15720562	15011	Achv4p05g007634	Achv4p05g007634	Achv4p05g007634	Achv4p05g007634
Chr05	15736134	15749024	12891	Achv4p05g007635,Achv4p05g007636,Achv4p05g007637	Achv4p05g007635,Achv4p05g007636,Achv4p05g007637	Achv4p05g007635,Achv4p05g007636	Achv4p05g007635,Achv4p05g007636,Achv4p05g007637
Chr05	15782233	15782436	204	None	None	Achv4p05g007639	None
Chr05	15790253	15797500	7248	None	Achv4p05g007639	Achv4p05g007639	None
Chr05	15798992	15799336	345	None	None	Achv4p05g007639	None
Chr05	16050769	16050805	37	None	None	None	None
Chr05	16052883	16053061	179	None	None	None	None
Chr05	16059610	16059615	6	None	None	None	None
Chr05	16364077	16367277	3201	None	None	None	Achv4p05g007672
Chr05	16374401	16379103	4703	None	Achv4p05g007672	Achv4p05g007672	None
Chr05	16875665	16891020	15356	None	None	None	Achv4p05g007700
Chr05	16893347	16902005	8659	None	None	None	None
Chr05	16903015	16903071	57	None	None	None	None
Chr05	17207326	17207326	1	None	None	Achv4p05g007717	None
Chr05	17291469	17292323	855	None	None	Achv4p05g007724	None
Chr05	17347977	17348049	73	None	None	None	None
Chr05	17349682	17349683	2	None	None	None	None
Chr05	17351667	17351678	12	None	None	None	None
Chr05	17502732	17507678	4947	None	None	None	None
Chr05	17774871	17777995	3125	Achv4p05g007759	Achv4p05g007759	Achv4p05g007759	None
Chr05	17990547	18002512	11966	Achv4p05g007780	None	None	None
Chr05	18157045	18161063	4019	None	Achv4p05g007799	Achv4p05g007799	None
Chr05	18303516	18317140	13625	Achv4p05g007817	Achv4p05g007816,Achv4p05g007817	Achv4p05g007816,Achv4p05g007817	Achv4p05g007816
Chr05	18319003	18351182	32180	Achv4p05g007818	Achv4p05g007817	Achv4p05g007817	Achv4p05g007817
Chr05	18505380	18505385	6	None	None	Achv4p05g007830	None
Chr05	18511661	18515650	3990	Achv4p05g007831,Achv4p05g007832	None	None	None
Chr05	18572070	18572395	326	None	None	Achv4p05g007834	None
Chr05	18652235	18652787	553	None	None	None	None
Chr05	18653733	18653822	90	None	None	None	None
Chr05	18811508	18813676	2169	None	None	None	None
Chr05	18841009	18843369	2361	None	Achv4p05g007856	Achv4p05g007856	Achv4p05g007856
Chr05	18848293	18864947	16655	Achv4p05g007857,Achv4p05g007858,Achv4p05g007859,Achv4p05g007860	Achv4p05g007857,Achv4p05g007858,Achv4p05g007859	Achv4p05g007857,Achv4p05g007859	Achv4p05g007857,Achv4p05g007858,Achv4p05g007859
Chr05	18883027	18887550	4524	Achv4p05g007865	Achv4p05g007864,Achv4p05g007865	Achv4p05g007864	Achv4p05g007864,Achv4p05g007865
Chr05	18942200	18953701	11502	Achv4p05g007870,Achv4p05g007871	Achv4p05g007870,Achv4p05g007871	Achv4p05g007870,Achv4p05g007871	Achv4p05g007869,Achv4p05g007870,Achv4p05g007871
Chr05	18962999	18964931	1933	None	None	None	Achv4p05g007872
Chr05	19036580	19038199	1620	None	None	None	None
Chr05	19042338	19042352	15	None	None	None	None
Chr05	19070029	19081825	11797	Achv4p05g007881,Achv4p05g007882	Achv4p05g007880,Achv4p05g007881,Achv4p05g007882	Achv4p05g007880,Achv4p05g007881	Achv4p05g007880,Achv4p05g007881,Achv4p05g007882
Chr05	19122932	19123579	648	None	None	None	None
Chr05	19126176	19128465	2290	Achv4p05g007886	Achv4p05g007886	Achv4p05g007886	None
Chr05	19158387	19158391	5	None	None	Achv4p05g007889	None
Chr05	19193278	19193461	184	None	None	None	None
Chr05	19199854	19204217	4364	None	None	None	None
Chr05	19212629	19215139	2511	None	None	None	None
Chr05	19231060	19302298	71239	Achv4p05g007893,Achv4p05g007894,Achv4p05g007895,Achv4p05g007896,Achv4p05g007897,Achv4p05g007898,Achv4p05g007899	Achv4p05g007893,Achv4p05g007894,Achv4p05g007895,Achv4p05g007896,Achv4p05g007897,Achv4p05g007898	Achv4p05g007893,Achv4p05g007895,Achv4p05g007896,Achv4p05g007897	Achv4p05g007893,Achv4p05g007894,Achv4p05g007895,Achv4p05g007896,Achv4p05g007897,Achv4p05g007898
Chr05	19353773	19362773	9001	Achv4p05g007904	Achv4p05g007903,Achv4p05g007904	Achv4p05g007903,Achv4p05g007904	Achv4p05g007903
Chr05	19368247	19371387	3141	None	Achv4p05g007904	Achv4p05g007904	None
Chr05	19376327	19379543	3217	Achv4p05g007905	Achv4p05g007904,Achv4p05g007905	Achv4p05g007904,Achv4p05g007905	Achv4p05g007904
Chr05	19407872	19408126	255	None	Achv4p05g007908	Achv4p05g007908	None
Chr05	19409231	19409236	6	None	None	Achv4p05g007908	None
Chr05	19621022	19621068	47	None	None	None	None
Chr05	19665693	19672311	6619	Achv4p05g007932	None	None	None
Chr05	19733303	19736993	3691	None	None	None	None
Chr05	19973734	19975226	1493	None	None	None	None
Chr05	20058754	20080106	21353	Achv4p05g007955	Achv4p05g007955	Achv4p05g007955	Achv4p05g007955
Chr05	20084043	20169579	85537	Achv4p05g007956,Achv4p05g007957,Achv4p05g007958,Achv4p05g007959,Achv4p05g007960,Achv4p05g007961	Achv4p05g007956,Achv4p05g007957,Achv4p05g007958,Achv4p05g007959,Achv4p05g007960,Achv4p05g007961	Achv4p05g007956,Achv4p05g007957,Achv4p05g007958,Achv4p05g007959,Achv4p05g007960,Achv4p05g007961	Achv4p05g007956,Achv4p05g007957,Achv4p05g007958,Achv4p05g007959,Achv4p05g007960,Achv4p05g007961
Chr05	20175720	20248382	72663	Achv4p05g007962,Achv4p05g007963,Achv4p05g007964,Achv4p05g007965	Achv4p05g007962,Achv4p05g007963,Achv4p05g007964,Achv4p05g007965	Achv4p05g007962,Achv4p05g007963,Achv4p05g007964,Achv4p05g007965	Achv4p05g007962,Achv4p05g007963,Achv4p05g007964,Achv4p05g007965
Chr05	20253268	20282730	29463	Achv4p05g007966,Achv4p05g007967,Achv4p05g007968	Achv4p05g007966,Achv4p05g007967,Achv4p05g007968	Achv4p05g007966,Achv4p05g007967,Achv4p05g007968	Achv4p05g007966,Achv4p05g007967
Chr05	20289463	20373435	83973	Achv4p05g007969,Achv4p05g007970,Achv4p05g007971,Achv4p05g007972	Achv4p05g007968,Achv4p05g007969,Achv4p05g007970,Achv4p05g007971,Achv4p05g007972	Achv4p05g007968,Achv4p05g007969,Achv4p05g007971,Achv4p05g007972	Achv4p05g007968,Achv4p05g007969,Achv4p05g007970,Achv4p05g007971
Chr05	20376633	20389992	13360	Achv4p05g007972	None	None	None
Chr06	1	10757	10757	Achv4p06g007973	None	None	None
Chr06	192518	200172	7655	Achv4p06g007986	None	None	None
Chr06	336681	340152	3472	Achv4p06g007998	None	None	Achv4p06g007999
Chr06	868236	868240	5	None	None	None	None
Chr06	1130855	1131124	270	None	None	None	Achv4p06g008068
Chr06	1132597	1132718	122	None	None	None	Achv4p06g008069
Chr06	1398471	1405227	6757	Achv4p06g008093,Achv4p06g008094,Achv4p06g008095	Achv4p06g008093,Achv4p06g008094,Achv4p06g008095	Achv4p06g008093,Achv4p06g008094,Achv4p06g008095	Achv4p06g008093,Achv4p06g008094
Chr06	1476558	1476902	345	None	None	None	None
Chr06	1735822	1757560	21739	Achv4p06g008134,Achv4p06g008135,Achv4p06g008136,Achv4p06g008137	Achv4p06g008135,Achv4p06g008136,Achv4p06g008137	Achv4p06g008136	Achv4p06g008135,Achv4p06g008136,Achv4p06g008137
Chr06	1770428	1772597	2170	Achv4p06g008140	Achv4p06g008140	None	Achv4p06g008139,Achv4p06g008140,Achv4p06g008141
Chr06	1792269	1792954	686	Achv4p06g008142	Achv4p06g008142	Achv4p06g008142	None
Chr06	1871449	1872512	1064	None	None	None	None
Chr06	1874567	1877313	2747	None	None	None	None
Chr06	1958820	1972911	14092	Achv4p06g008158	Achv4p06g008158	Achv4p06g008158	Achv4p06g008158,Achv4p06g008159
Chr06	2395626	2397736	2111	Achv4p06g008201	Achv4p06g008200,Achv4p06g008201	Achv4p06g008200,Achv4p06g008201	Achv4p06g008200
Chr06	2399033	2399053	21	None	None	Achv4p06g008201	None
Chr06	2420236	2424049	3814	None	None	None	None
Chr06	2429435	2435055	5621	Achv4p06g008205	Achv4p06g008205	Achv4p06g008205	None
Chr06	2460389	2460501	113	None	None	None	Achv4p06g008208
Chr06	2463296	2464455	1160	Achv4p06g008209	None	None	None
Chr06	2699322	2704597	5276	Achv4p06g008229,Achv4p06g008230	Achv4p06g008230	Achv4p06g008230	None
Chr06	2705846	2706890	1045	None	None	Achv4p06g008230	None
Chr06	2986613	2987235	623	None	None	None	None
Chr06	2988402	2997306	8905	None	None	None	Achv4p06g008250
Chr06	2999460	3001441	1982	Achv4p06g008250	None	None	None
Chr06	3048196	3055855	7660	None	Achv4p06g008256	Achv4p06g008256	Achv4p06g008256
Chr06	3237689	3239019	1331	None	None	None	None
Chr06	3239810	3246966	7157	None	None	None	Achv4p06g008273
Chr06	3397488	3398532	1045	Achv4p06g008291	None	None	None
Chr06	3654629	3662790	8162	Achv4p06g008316,Achv4p06g008317	Achv4p06g008317	Achv4p06g008317	None
Chr06	3873986	3873986	1	None	None	Achv4p06g008337	None
Chr06	3880994	3881473	480	None	None	Achv4p06g008337	None
Chr06	4227782	4234283	6502	Achv4p06g008363	None	None	None
Chr06	4602447	4611669	9223	Achv4p06g008399	Achv4p06g008399	Achv4p06g008399	Achv4p06g008399
Chr06	4613372	4614804	1433	None	None	None	Achv4p06g008400
Chr06	4785658	4801442	15785	None	Achv4p06g008416	Achv4p06g008416	Achv4p06g008416
Chr06	4818220	4838995	20776	Achv4p06g008417	None	None	None
Chr06	5169545	5172330	2786	None	Achv4p06g008444	Achv4p06g008444	Achv4p06g008444
Chr06	5177965	5185357	7393	Achv4p06g008445	Achv4p06g008445	Achv4p06g008445	None
Chr06	5188197	5191262	3066	None	Achv4p06g008445	Achv4p06g008445	None
Chr06	5436261	5436261	1	None	None	None	None
Chr06	5549101	5549792	692	None	None	None	None
Chr06	5556805	5556915	111	None	None	None	None
Chr06	5558046	5558046	1	None	None	None	None
Chr06	5725310	5725908	599	None	None	None	None
Chr06	5767502	5768754	1253	None	None	None	None
Chr06	5771556	5774869	3314	None	None	None	None
Chr06	5777647	5777688	42	Achv4p06g008479	None	None	None
Chr06	6258311	6259826	1516	None	None	None	None
Chr06	6266768	6267587	820	None	None	None	None
Chr06	6356782	6356815	34	None	None	None	None
Chr06	6401124	6412522	11399	None	None	None	None
Chr06	6414149	6439720	25572	Achv4p06g008518	Achv4p06g008518	Achv4p06g008518	Achv4p06g008518
Chr06	6443516	6484990	41475	Achv4p06g008519	Achv4p06g008519	Achv4p06g008519	Achv4p06g008519
Chr06	6487247	6488329	1083	None	None	None	None
Chr06	6490169	6501236	11068	None	None	None	None
Chr06	6632694	6636486	3793	None	None	None	None
Chr06	6639979	6642016	2038	None	None	None	None
Chr06	7240699	7241535	837	None	None	None	None
Chr06	7246652	7246780	129	None	None	None	None
Chr06	7348022	7349223	1202	None	None	None	Achv4p06g008551
Chr06	7684309	7684491	183	None	None	None	Achv4p06g008562
Chr06	7875698	7883832	8135	None	None	None	None
Chr06	8523197	8524449	1253	None	None	None	None
Chr06	8529041	8560255	31215	None	None	None	None
Chr06	8619970	8622459	2490	None	None	None	None
Chr06	8818723	8820815	2093	None	None	None	None
Chr06	10335269	10335324	56	None	Achv4p06g008669	Achv4p06g008669	None
Chr06	10724534	10725052	519	None	None	None	None
Chr06	10726192	10726192	1	None	None	None	None
Chr06	11076752	11080867	4116	Achv4p06g008719	Achv4p06g008719	Achv4p06g008719	None
Chr06	11175961	11180471	4511	None	None	None	None
Chr06	11450543	11450885	343	None	None	Achv4p06g008754	None
Chr06	11454800	11454872	73	None	None	Achv4p06g008754	None
Chr06	11479982	11483000	3019	None	None	None	None
Chr06	11488149	11488593	445	None	None	None	None
Chr06	11566980	11566981	2	None	None	None	None
Chr06	11570852	11572763	1912	Achv4p06g008764	Achv4p06g008764	Achv4p06g008764	None
Chr06	11694282	11695124	843	None	None	None	Achv4p06g008773
Chr06	11739957	11745732	5776	None	None	None	None
Chr06	11746569	11757109	10541	None	None	None	None
Chr06	11865095	11865666	572	None	None	None	Achv4p06g008788
Chr06	12670931	12670962	32	None	None	None	None
Chr06	12677334	12680475	3142	None	None	None	None
Chr06	12698988	12700583	1596	Achv4p06g008858	None	None	None
Chr06	12702574	12706814	4241	Achv4p06g008859	None	None	None
Chr06	12833018	12834544	1527	None	None	None	Achv4p06g008871,Achv4p06g008872
Chr06	13217114	13217114	1	Achv4p06g008904	None	None	None
Chr06	13218387	13218392	6	Achv4p06g008904,Achv4p06g008905	None	None	None
Chr06	13278769	13278828	60	None	None	None	None
Chr06	13291908	13295246	3339	Achv4p06g008909	Achv4p06g008909	None	Achv4p06g008909
Chr06	13296435	13298946	2512	None	None	None	None
Chr06	13677465	13678635	1171	None	Achv4p06g008934	Achv4p06g008934	Achv4p06g008934,Achv4p06g008935
Chr06	14108739	14119032	10294	Achv4p06g008963,Achv4p06g008964	Achv4p06g008963	Achv4p06g008963	Achv4p06g008962,Achv4p06g008963
Chr06	14514531	14515373	843	None	None	Achv4p06g009001	None
Chr06	14558280	14562794	4515	None	None	None	None
Chr06	14574225	14574302	78	None	None	None	None
Chr06	14608144	14610968	2825	Achv4p06g009008	Achv4p06g009008	Achv4p06g009008	None
Chr06	14613473	14615126	1654	None	Achv4p06g009008	Achv4p06g009008	Achv4p06g009008,Achv4p06g009009
Chr06	14619569	14619621	53	None	None	Achv4p06g009010	None
Chr06	14620758	14636469	15712	Achv4p06g009011	Achv4p06g009010,Achv4p06g009011	Achv4p06g009010,Achv4p06g009011	Achv4p06g009010,Achv4p06g009011
Chr06	14663197	14676261	13065	Achv4p06g009016,Achv4p06g009017	Achv4p06g009015,Achv4p06g009016,Achv4p06g009017	Achv4p06g009015,Achv4p06g009016,Achv4p06g009017	Achv4p06g009015,Achv4p06g009016,Achv4p06g009017
Chr06	14683132	14683491	360	None	None	None	None
Chr06	14686041	14686798	758	None	None	None	None
Chr06	15133742	15135516	1775	Achv4p06g009059	None	None	Achv4p06g009060
Chr06	15369261	15370380	1120	None	None	Achv4p06g009089	None
Chr06	15373582	15373598	17	None	None	Achv4p06g009089	None
Chr06	15379098	15379301	204	None	None	Achv4p06g009089	None
Chr06	15392519	15393257	739	Achv4p06g009090	None	None	None
Chr06	15402677	15403354	678	None	None	None	None
Chr06	15625687	15627224	1538	Achv4p06g009117	None	None	None
Chr06	15631206	15631863	658	None	None	None	None
Chr06	16297264	16299339	2076	None	Achv4p06g009175	Achv4p06g009175	None
Chr06	16511794	16514769	2976	Achv4p06g009198	None	None	None
Chr06	16520300	16528829	8530	None	Achv4p06g009199	Achv4p06g009199	None
Chr06	16561892	16561892	1	None	None	Achv4p06g009205	Achv4p06g009206
Chr06	16564910	16564912	3	None	None	None	Achv4p06g009205
Chr06	16684151	16685126	976	None	None	Achv4p06g009214	None
Chr06	16690423	16691386	964	None	None	Achv4p06g009214	None
Chr06	16990405	16991764	1360	None	None	None	None
Chr06	17525301	17526526	1226	Achv4p06g009303	None	None	Achv4p06g009304
Chr06	17527715	17527899	185	None	None	None	Achv4p06g009304
Chr06	17679747	17683236	3490	Achv4p06g009320	Achv4p06g009320	Achv4p06g009320	None
Chr06	18855242	18858304	3063	Achv4p06g009451	Achv4p06g009451	None	Achv4p06g009451
Chr06	19121123	19124481	3359	Achv4p06g009490	Achv4p06g009490	Achv4p06g009489	Achv4p06g009490
Chr06	19129016	19129900	885	None	None	Achv4p06g009489	None
Chr06	19287896	19320646	32751	None	None	None	None
Chr06	19469604	19469606	3	Achv4p06g009515	None	None	None
Chr06	20051945	20077670	25726	Achv4p06g009584,Achv4p06g009585	Achv4p06g009584,Achv4p06g009585	Achv4p06g009584,Achv4p06g009585	Achv4p06g009583,Achv4p06g009584,Achv4p06g009585
Chr07	1	7171	7171	Achv4p07g009586	None	None	None
Chr07	78493	78914	422	Achv4p07g009589	None	None	None
Chr07	454063	479592	25530	Achv4p07g009625,Achv4p07g009626	Achv4p07g009625,Achv4p07g009626	Achv4p07g009625,Achv4p07g009626	Achv4p07g009625,Achv4p07g009626
Chr07	480754	515331	34578	Achv4p07g009627,Achv4p07g009628,Achv4p07g009629,Achv4p07g009630	Achv4p07g009627,Achv4p07g009628,Achv4p07g009629,Achv4p07g009630	Achv4p07g009627,Achv4p07g009628,Achv4p07g009629,Achv4p07g009630	Achv4p07g009627,Achv4p07g009628,Achv4p07g009629,Achv4p07g009630
Chr07	516706	521271	4566	Achv4p07g009631	Achv4p07g009631	Achv4p07g009631	None
Chr07	526553	532958	6406	None	Achv4p07g009631	Achv4p07g009631	None
Chr07	533904	576329	42426	Achv4p07g009632,Achv4p07g009633,Achv4p07g009634,Achv4p07g009635	Achv4p07g009631,Achv4p07g009632,Achv4p07g009633,Achv4p07g009634,Achv4p07g009635	Achv4p07g009631,Achv4p07g009632,Achv4p07g009633,Achv4p07g009634,Achv4p07g009635	Achv4p07g009631,Achv4p07g009632,Achv4p07g009633,Achv4p07g009634
Chr07	729928	730971	1044	None	None	None	Achv4p07g009645
Chr07	800624	801313	690	None	None	None	None
Chr07	881662	883291	1630	Achv4p07g009661	None	None	None
Chr07	1242530	1253794	11265	Achv4p07g009691,Achv4p07g009692	Achv4p07g009691	None	Achv4p07g009691
Chr07	1727261	1729860	2600	None	None	None	None
Chr07	1735234	1738248	3015	Achv4p07g009742	Achv4p07g009742	Achv4p07g009742	None
Chr07	1908210	1913070	4861	None	Achv4p07g009759	Achv4p07g009759	Achv4p07g009759
Chr07	1916548	1916556	9	None	None	None	None
Chr07	2208846	2210352	1507	None	None	Achv4p07g009796	None
Chr07	2874180	2877261	3082	None	None	None	Achv4p07g009859
Chr07	2878767	2879911	1145	None	None	None	Achv4p07g009860
Chr07	3630820	3632377	1558	None	None	None	None
Chr07	4096707	4097291	585	Achv4p07g009979,Achv4p07g009980	Achv4p07g009980	Achv4p07g009980	None
Chr07	4098060	4098063	4	None	None	Achv4p07g009980	None
Chr07	4216340	4216884	545	None	None	None	None
Chr07	4218871	4222080	3210	None	None	None	None
Chr07	4224066	4224600	535	None	None	None	None
Chr07	4252455	4320371	67917	Achv4p07g009990,Achv4p07g009991,Achv4p07g009992,Achv4p07g009993,Achv4p07g009994	Achv4p07g009990,Achv4p07g009991,Achv4p07g009992,Achv4p07g009993,Achv4p07g009994	Achv4p07g009990,Achv4p07g009991,Achv4p07g009992,Achv4p07g009993,Achv4p07g009994	Achv4p07g009989,Achv4p07g009990,Achv4p07g009991,Achv4p07g009992,Achv4p07g009993,Achv4p07g009994
Chr07	4321745	4365562	43818	Achv4p07g009995,Achv4p07g009996,Achv4p07g009997	Achv4p07g009995,Achv4p07g009996,Achv4p07g009997	Achv4p07g009995,Achv4p07g009997	Achv4p07g009995,Achv4p07g009996,Achv4p07g009997
Chr07	4423298	4427757	4460	Achv4p07g010002,Achv4p07g010003,Achv4p07g010004	Achv4p07g010003	Achv4p07g010003	Achv4p07g010003
Chr07	4432986	4444179	11194	Achv4p07g010006	Achv4p07g010006	Achv4p07g010006	Achv4p07g010006
Chr07	4475110	4475318	209	Achv4p07g010012	None	None	None
Chr07	4525102	4525147	46	None	None	None	None
Chr07	4759397	4759524	128	None	None	None	None
Chr07	4766258	4773762	7505	None	None	None	Achv4p07g010043
Chr07	5093699	5095886	2188	None	Achv4p07g010074	Achv4p07g010074	Achv4p07g010074
Chr07	5099644	5101795	2152	Achv4p07g010075	Achv4p07g010075	None	Achv4p07g010075
Chr07	5376620	5387774	11155	None	Achv4p07g010098	Achv4p07g010098	None
Chr07	5392364	5395784	3421	Achv4p07g010099	Achv4p07g010098,Achv4p07g010099	Achv4p07g010098,Achv4p07g010099	Achv4p07g010098
Chr07	5485951	5530485	44535	None	Achv4p07g010109	Achv4p07g010109	Achv4p07g010109
Chr07	5531373	5540828	9456	None	None	None	None
Chr07	5770814	5775083	4270	Achv4p07g010125,Achv4p07g010126	Achv4p07g010125,Achv4p07g010126	Achv4p07g010126	Achv4p07g010124,Achv4p07g010125,Achv4p07g010126
Chr07	5959871	5962200	2330	Achv4p07g010145	None	None	None
Chr07	6007769	6008392	624	None	Achv4p07g010150	None	Achv4p07g010150
Chr07	6013922	6014091	170	Achv4p07g010151	None	None	None
Chr07	6260416	6265324	4909	None	Achv4p07g010176	Achv4p07g010176	Achv4p07g010176
Chr07	6265924	6269240	3317	Achv4p07g010177	Achv4p07g010177	Achv4p07g010177	Achv4p07g010177
Chr07	6605322	6606105	784	Achv4p07g010212	Achv4p07g010212	None	Achv4p07g010212
Chr07	6607119	6609271	2153	Achv4p07g010213	None	None	Achv4p07g010212
Chr07	6610007	6610923	917	Achv4p07g010213	Achv4p07g010213	Achv4p07g010213	None
Chr07	7464703	7464705	3	None	None	Achv4p07g010291	None
Chr07	7465851	7467767	1917	None	Achv4p07g010291	Achv4p07g010291	None
Chr07	7640717	7653870	13154	None	None	None	None
Chr07	7771810	7773003	1194	Achv4p07g010316	None	None	None
Chr07	7784449	7785636	1188	Achv4p07g010317	None	None	None
Chr07	7794405	7892713	98309	Achv4p07g010318,Achv4p07g010319,Achv4p07g010320,Achv4p07g010321,Achv4p07g010322,Achv4p07g010323,Achv4p07g010324,Achv4p07g010325,Achv4p07g010326,Achv4p07g010327,Achv4p07g010328	Achv4p07g010318,Achv4p07g010319,Achv4p07g010320,Achv4p07g010321,Achv4p07g010322,Achv4p07g010323,Achv4p07g010324,Achv4p07g010325,Achv4p07g010326,Achv4p07g010327,Achv4p07g010328	Achv4p07g010318,Achv4p07g010319,Achv4p07g010321,Achv4p07g010322,Achv4p07g010323,Achv4p07g010325,Achv4p07g010326,Achv4p07g010328	Achv4p07g010318,Achv4p07g010319,Achv4p07g010320,Achv4p07g010321,Achv4p07g010322,Achv4p07g010323,Achv4p07g010324,Achv4p07g010325,Achv4p07g010326,Achv4p07g010327,Achv4p07g010328
Chr07	7955687	7959880	4194	Achv4p07g010334,Achv4p07g010335	None	None	None
Chr07	7997121	8012083	14963	Achv4p07g010339,Achv4p07g010340	Achv4p07g010338,Achv4p07g010339,Achv4p07g010340	Achv4p07g010338,Achv4p07g010339,Achv4p07g010340	Achv4p07g010338,Achv4p07g010339,Achv4p07g010340,Achv4p07g010341
Chr07	8050066	8050587	522	Achv4p07g010345	None	None	None
Chr07	8071693	8192672	120980	Achv4p07g010348,Achv4p07g010349,Achv4p07g010350,Achv4p07g010351,Achv4p07g010352,Achv4p07g010353,Achv4p07g010354,Achv4p07g010355,Achv4p07g010356,Achv4p07g010357,Achv4p07g010358,Achv4p07g010359,Achv4p07g010360,Achv4p07g010361	Achv4p07g010347,Achv4p07g010348,Achv4p07g010349,Achv4p07g010350,Achv4p07g010351,Achv4p07g010352,Achv4p07g010353,Achv4p07g010354,Achv4p07g010355,Achv4p07g010356,Achv4p07g010357,Achv4p07g010358,Achv4p07g010359,Achv4p07g010360,Achv4p07g010361	Achv4p07g010347,Achv4p07g010348,Achv4p07g010349,Achv4p07g010350,Achv4p07g010351,Achv4p07g010352,Achv4p07g010353,Achv4p07g010354,Achv4p07g010355,Achv4p07g010356,Achv4p07g010357,Achv4p07g010358,Achv4p07g010359	Achv4p07g010347,Achv4p07g010348,Achv4p07g010349,Achv4p07g010350,Achv4p07g010351,Achv4p07g010352,Achv4p07g010353,Achv4p07g010354,Achv4p07g010355,Achv4p07g010356,Achv4p07g010357,Achv4p07g010358,Achv4p07g010359,Achv4p07g010360,Achv4p07g010361
Chr07	8196519	8223069	26551	Achv4p07g010362,Achv4p07g010363,Achv4p07g010364	Achv4p07g010362,Achv4p07g010363,Achv4p07g010364	Achv4p07g010364	Achv4p07g010362,Achv4p07g010363,Achv4p07g010364
Chr07	8223793	8381997	158205	Achv4p07g010365,Achv4p07g010366,Achv4p07g010367,Achv4p07g010368,Achv4p07g010369,Achv4p07g010370,Achv4p07g010371,Achv4p07g010372,Achv4p07g010373,Achv4p07g010374,Achv4p07g010375,Achv4p07g010376,Achv4p07g010377,Achv4p07g010378	Achv4p07g010365,Achv4p07g010366,Achv4p07g010367,Achv4p07g010368,Achv4p07g010369,Achv4p07g010370,Achv4p07g010371,Achv4p07g010372,Achv4p07g010373,Achv4p07g010374,Achv4p07g010375,Achv4p07g010376,Achv4p07g010377	Achv4p07g010365,Achv4p07g010366,Achv4p07g010367,Achv4p07g010368,Achv4p07g010369,Achv4p07g010370,Achv4p07g010371,Achv4p07g010372,Achv4p07g010373,Achv4p07g010374,Achv4p07g010375,Achv4p07g010376,Achv4p07g010377	Achv4p07g010365,Achv4p07g010366,Achv4p07g010367,Achv4p07g010368,Achv4p07g010369,Achv4p07g010370,Achv4p07g010371,Achv4p07g010372,Achv4p07g010373,Achv4p07g010374,Achv4p07g010375,Achv4p07g010376,Achv4p07g010377
Chr07	8386549	8655985	269437	Achv4p07g010379,Achv4p07g010380,Achv4p07g010381,Achv4p07g010382,Achv4p07g010383,Achv4p07g010384,Achv4p07g010385,Achv4p07g010386,Achv4p07g010387,Achv4p07g010388,Achv4p07g010389,Achv4p07g010390,Achv4p07g010391,Achv4p07g010392,Achv4p07g010393,Achv4p07g010394,Achv4p07g010395,Achv4p07g010396,Achv4p07g010397,Achv4p07g010398	Achv4p07g010378,Achv4p07g010379,Achv4p07g010380,Achv4p07g010381,Achv4p07g010382,Achv4p07g010383,Achv4p07g010384,Achv4p07g010385,Achv4p07g010386,Achv4p07g010387,Achv4p07g010388,Achv4p07g010389,Achv4p07g010390,Achv4p07g010391,Achv4p07g010392,Achv4p07g010393,Achv4p07g010394,Achv4p07g010395,Achv4p07g010396,Achv4p07g010397,Achv4p07g010398	Achv4p07g010378,Achv4p07g010379,Achv4p07g010380,Achv4p07g010381,Achv4p07g010382,Achv4p07g010383,Achv4p07g010385,Achv4p07g010387,Achv4p07g010388,Achv4p07g010389,Achv4p07g010390,Achv4p07g010391,Achv4p07g010393,Achv4p07g010394,Achv4p07g010395,Achv4p07g010397,Achv4p07g010398	Achv4p07g010378,Achv4p07g010379,Achv4p07g010380,Achv4p07g010381,Achv4p07g010382,Achv4p07g010383,Achv4p07g010384,Achv4p07g010385,Achv4p07g010386,Achv4p07g010387,Achv4p07g010388,Achv4p07g010389,Achv4p07g010390,Achv4p07g010391,Achv4p07g010392,Achv4p07g010393,Achv4p07g010394,Achv4p07g010395,Achv4p07g010396,Achv4p07g010397
Chr07	8657962	8660747	2786	None	Achv4p07g010398	Achv4p07g010398	None
Chr07	8662188	8699375	37188	Achv4p07g010399,Achv4p07g010400,Achv4p07g010401,Achv4p07g010402	Achv4p07g010398,Achv4p07g010399,Achv4p07g010400,Achv4p07g010401,Achv4p07g010402	Achv4p07g010398,Achv4p07g010400,Achv4p07g010401,Achv4p07g010402	Achv4p07g010398,Achv4p07g010399,Achv4p07g010400,Achv4p07g010401
Chr07	8704314	8930668	226355	Achv4p07g010403,Achv4p07g010404,Achv4p07g010405,Achv4p07g010406,Achv4p07g010407,Achv4p07g010408,Achv4p07g010409,Achv4p07g010410,Achv4p07g010411,Achv4p07g010412,Achv4p07g010413,Achv4p07g010414,Achv4p07g010415,Achv4p07g010416,Achv4p07g010417,Achv4p07g010418,Achv4p07g010419,Achv4p07g010420,Achv4p07g010421,Achv4p07g010422,Achv4p07g010423,Achv4p07g010424,Achv4p07g010425,Achv4p07g010426,Achv4p07g010427…	Achv4p07g010402,Achv4p07g010403,Achv4p07g010404,Achv4p07g010405,Achv4p07g010406,Achv4p07g010407,Achv4p07g010408,Achv4p07g010409,Achv4p07g010410,Achv4p07g010411,Achv4p07g010412,Achv4p07g010413,Achv4p07g010414,Achv4p07g010415,Achv4p07g010416,Achv4p07g010417,Achv4p07g010418,Achv4p07g010419,Achv4p07g010420,Achv4p07g010421,Achv4p07g010422,Achv4p07g010423,Achv4p07g010424,Achv4p07g010425,Achv4p07g010426…	Achv4p07g010402,Achv4p07g010403,Achv4p07g010404,Achv4p07g010405,Achv4p07g010406,Achv4p07g010407,Achv4p07g010408,Achv4p07g010409,Achv4p07g010411,Achv4p07g010412,Achv4p07g010413,Achv4p07g010414,Achv4p07g010415,Achv4p07g010417,Achv4p07g010418,Achv4p07g010419,Achv4p07g010420,Achv4p07g010421,Achv4p07g010422,Achv4p07g010423,Achv4p07g010424,Achv4p07g010425,Achv4p07g010426,Achv4p07g010427,Achv4p07g010428…	Achv4p07g010402,Achv4p07g010403,Achv4p07g010404,Achv4p07g010405,Achv4p07g010406,Achv4p07g010407,Achv4p07g010408,Achv4p07g010409,Achv4p07g010410,Achv4p07g010411,Achv4p07g010412,Achv4p07g010413,Achv4p07g010414,Achv4p07g010415,Achv4p07g010416,Achv4p07g010417,Achv4p07g010418,Achv4p07g010419,Achv4p07g010420,Achv4p07g010421,Achv4p07g010422,Achv4p07g010423,Achv4p07g010424,Achv4p07g010425,Achv4p07g010426…
Chr07	8932057	8986820	54764	Achv4p07g010433,Achv4p07g010434,Achv4p07g010435,Achv4p07g010436,Achv4p07g010437,Achv4p07g010438	Achv4p07g010432,Achv4p07g010433,Achv4p07g010434,Achv4p07g010435,Achv4p07g010436,Achv4p07g010437,Achv4p07g010438	Achv4p07g010432,Achv4p07g010433,Achv4p07g010435,Achv4p07g010436,Achv4p07g010438	Achv4p07g010432,Achv4p07g010433,Achv4p07g010434,Achv4p07g010435,Achv4p07g010436,Achv4p07g010437
Chr07	9061602	9066348	4747	Achv4p07g010446	Achv4p07g010445,Achv4p07g010446	Achv4p07g010445,Achv4p07g010446	Achv4p07g010445
Chr07	9068969	9068973	5	None	None	None	Achv4p07g010446,Achv4p07g010447
Chr07	9333735	9343049	9315	Achv4p07g010467	None	None	None
Chr07	9344338	9350234	5897	None	None	None	None
Chr07	9535275	9538947	3673	Achv4p07g010481	None	None	None
Chr07	9550816	9559927	9112	Achv4p07g010482	Achv4p07g010482	Achv4p07g010482	Achv4p07g010482,Achv4p07g010483
Chr07	9805045	9813290	8246	None	None	None	None
Chr07	9814268	9815645	1378	None	None	None	None
Chr07	9994512	10000772	6261	None	None	None	None
Chr07	10012400	10016855	4456	None	None	None	None
Chr07	10019048	10039893	20846	Achv4p07g010514	Achv4p07g010514	None	Achv4p07g010514
Chr07	10042062	10044466	2405	None	None	None	None
Chr07	10114233	10115832	1600	None	None	None	None
Chr07	10123740	10125816	2077	None	None	None	None
Chr07	10177654	10178052	399	None	None	None	None
Chr07	10457250	10457294	45	None	None	Achv4p07g010540	None
Chr07	10588837	10590855	2019	None	None	None	None
Chr07	10594271	10594694	424	None	None	Achv4p07g010546	None
Chr07	10732124	10733503	1380	None	None	None	None
Chr07	10949333	10949334	2	None	None	None	Achv4p07g010568
Chr07	10949922	10950487	566	None	None	Achv4p07g010568	None
Chr07	11094820	11096693	1874	None	None	None	None
Chr07	11952776	11952815	40	None	None	None	Achv4p07g010625
Chr07	11975038	11975196	159	None	None	Achv4p07g010626	None
Chr07	12157518	12158643	1126	None	None	None	None
Chr07	12639960	12640425	466	None	None	Achv4p07g010674	None
Chr07	12657766	12659090	1325	Achv4p07g010674	None	None	None
Chr07	12673017	12673162	146	None	None	None	None
Chr07	12676263	12693173	16911	None	None	None	None
Chr07	13049655	13080904	31250	Achv4p07g010701,Achv4p07g010702	Achv4p07g010701,Achv4p07g010702	Achv4p07g010701,Achv4p07g010702	Achv4p07g010701,Achv4p07g010702
Chr07	13472108	13472922	815	None	None	None	None
Chr07	13664530	13664947	418	None	None	Achv4p07g010732	None
Chr07	13665676	13670702	5027	Achv4p07g010733	Achv4p07g010732,Achv4p07g010733	Achv4p07g010732,Achv4p07g010733	Achv4p07g010732
Chr07	13675626	13675629	4	None	None	None	Achv4p07g010734
Chr07	13682158	13685318	3161	Achv4p07g010735	Achv4p07g010735	None	None
Chr07	13945355	13946169	815	None	None	None	None
Chr07	14054493	14054909	417	None	None	None	None
Chr07	14091714	14091770	57	None	None	None	None
Chr07	14459630	14459663	34	None	None	None	None
Chr07	14475094	14475107	14	None	None	None	None
Chr07	14476683	14477309	627	None	None	None	None
Chr07	14682275	14683323	1049	None	None	None	None
Chr07	15239157	15241948	2792	None	None	None	None
Chr07	15244140	15284619	40480	None	None	None	None
Chr07	16311477	16312041	565	Achv4p07g010825	None	None	None
Chr07	16313850	16315118	1269	None	Achv4p07g010825	Achv4p07g010825	Achv4p07g010825
Chr07	16364070	16374785	10716	None	None	None	None
Chr07	16377498	16384017	6520	None	None	None	None
Chr07	16445959	16446548	590	Achv4p07g010831	None	None	None
Chr07	16534556	16534560	5	None	None	None	Achv4p07g010838
Chr07	16535644	16535645	2	None	None	None	None
Chr07	16614301	16614514	214	None	None	None	None
Chr07	16619559	16621995	2437	Achv4p07g010840	Achv4p07g010840	Achv4p07g010840	None
Chr07	16710293	16710293	1	None	None	Achv4p07g010845	None
Chr07	16806692	16812122	5431	Achv4p07g010850	None	None	None
Chr07	16818074	16857528	39455	Achv4p07g010851	Achv4p07g010851	None	Achv4p07g010851,Achv4p07g010852
Chr07	16960630	16965245	4616	None	None	None	None
Chr07	17012878	17013730	853	None	None	None	None
Chr07	17503694	17509491	5798	Achv4p07g010889	Achv4p07g010888,Achv4p07g010889	Achv4p07g010888,Achv4p07g010889	Achv4p07g010888,Achv4p07g010889
Chr07	17517375	17517652	278	None	None	None	None
Chr07	17528464	17528647	184	None	None	Achv4p07g010890	None
Chr07	17562260	17564545	2286	None	None	None	None
Chr07	17566224	17576420	10197	None	None	None	None
Chr07	17631640	17631647	8	None	None	None	None
Chr07	17635865	17635972	108	None	None	None	None
Chr07	17800125	17800154	30	Achv4p07g010917,Achv4p07g010918	None	None	None
Chr07	17806264	17840158	33895	None	None	None	None
Chr07	18654847	18669512	14666	None	Achv4p07g010993	Achv4p07g010993	Achv4p07g010993
Chr07	18673780	18727126	53347	None	None	None	None
Chr07	18729064	18729462	399	Achv4p07g010994	None	None	None
Chr07	18731019	18745843	14825	Achv4p07g010994,Achv4p07g010995	Achv4p07g010994,Achv4p07g010995	Achv4p07g010994	Achv4p07g010994,Achv4p07g010995
Chr07	18760867	18762815	1949	None	None	None	None
Chr07	18771763	18808408	36646	Achv4p07g010996,Achv4p07g010997,Achv4p07g010998,Achv4p07g010999	Achv4p07g010997,Achv4p07g010998,Achv4p07g010999	Achv4p07g010997,Achv4p07g010998,Achv4p07g010999	Achv4p07g010997,Achv4p07g010998,Achv4p07g010999
Chr07	18869436	18869770	335	None	None	None	None
Chr07	18872050	18877422	5373	Achv4p07g011005,Achv4p07g011006	Achv4p07g011005	None	Achv4p07g011005
Chr07	18954729	18959596	4868	None	None	None	None
Chr07	18965998	18967989	1992	None	None	None	None
Chr07	19030170	19032107	1938	None	None	None	None
Chr07	19036000	19044578	8579	None	None	None	None
Chr07	19254302	19254411	110	None	None	Achv4p07g011032	None
Chr07	19314938	19323204	8267	None	None	None	None
Chr07	19325526	19334823	9298	Achv4p07g011037	Achv4p07g011037	Achv4p07g011037	None
Chr07	20449243	20453784	4542	None	None	None	None
Chr07	20461683	20463434	1752	None	None	None	None
Chr07	20468720	20468867	148	None	None	None	None
Chr07	20607561	20607567	7	None	None	None	None
Chr07	20768720	20769375	656	None	None	None	None
Chr07	20772004	20795164	23161	Achv4p07g011149,Achv4p07g011150	Achv4p07g011149,Achv4p07g011150	Achv4p07g011149,Achv4p07g011150	Achv4p07g011149
Chr07	20884616	20884729	114	None	None	None	None
Chr07	20891799	20892205	407	None	None	None	None
Chr07	21072670	21072954	285	None	None	None	None
Chr07	21075329	21079335	4007	None	None	None	None
Chr07	21099444	21105930	6487	Achv4p07g011170	None	None	None
Chr07	21289585	21297429	7845	None	None	None	None
Chr08	1	6864	6864	Achv4p08g011178	None	None	None
Chr08	287604	289290	1687	None	None	None	None
Chr08	363902	364662	761	None	None	Achv4p08g011218	None
Chr08	367598	377105	9508	Achv4p08g011219,Achv4p08g011220,Achv4p08g011221	Achv4p08g011218,Achv4p08g011219,Achv4p08g011220,Achv4p08g011221	Achv4p08g011218,Achv4p08g011219,Achv4p08g011220,Achv4p08g011221	Achv4p08g011218,Achv4p08g011219,Achv4p08g011220,Achv4p08g011221
Chr08	601339	602846	1508	None	None	None	Achv4p08g011246
Chr08	607534	609603	2070	None	None	None	None
Chr08	738695	739152	458	None	None	None	None
Chr08	1005800	1014727	8928	Achv4p08g011288	None	None	None
Chr08	1017754	1019909	2156	Achv4p08g011289	None	None	None
Chr08	1298693	1298729	37	None	None	None	None
Chr08	1472147	1472147	1	None	None	None	Achv4p08g011337
Chr08	1648447	1655121	6675	None	None	None	Achv4p08g011357
Chr08	1659727	1661115	1389	Achv4p08g011358	Achv4p08g011358	Achv4p08g011358	None
Chr08	1663031	1674063	11033	Achv4p08g011359	Achv4p08g011358,Achv4p08g011359	Achv4p08g011358,Achv4p08g011359	Achv4p08g011358,Achv4p08g011359
Chr08	2115229	2116886	1658	None	None	Achv4p08g011414	None
Chr08	2118116	2119403	1288	None	None	Achv4p08g011414	None
Chr08	2478057	2478101	45	Achv4p08g011447	None	None	None
Chr08	3069335	3069652	318	None	None	None	None
Chr08	3080422	3083565	3144	None	None	None	None
Chr08	3085273	3089397	4125	Achv4p08g011507	None	None	None
Chr08	3297345	3297571	227	None	None	None	Achv4p08g011527
Chr08	3302496	3304238	1743	Achv4p08g011528	Achv4p08g011528	Achv4p08g011528	None
Chr08	3800968	3813909	12942	Achv4p08g011572	Achv4p08g011571,Achv4p08g011572	Achv4p08g011571,Achv4p08g011572	Achv4p08g011571
Chr08	3817867	3838328	20462	None	Achv4p08g011572	Achv4p08g011572	Achv4p08g011572
Chr08	3840148	3845874	5727	Achv4p08g011573	Achv4p08g011573	None	None
Chr08	3910980	3919385	8406	None	None	None	Achv4p08g011579
Chr08	3922807	3923786	980	None	None	None	None
Chr08	3926334	3927604	1271	None	None	None	Achv4p08g011580
Chr08	4015044	4018302	3259	Achv4p08g011590,Achv4p08g011591	Achv4p08g011590,Achv4p08g011591	Achv4p08g011591	Achv4p08g011590,Achv4p08g011591
Chr08	4019431	4026380	6950	Achv4p08g011591,Achv4p08g011592,Achv4p08g011593	Achv4p08g011592	None	Achv4p08g011592
Chr08	4503952	4514638	10687	None	Achv4p08g011635	Achv4p08g011635	Achv4p08g011635
Chr08	4515941	4515948	8	None	None	None	None
Chr08	4621782	4621784	3	None	None	Achv4p08g011646	None
Chr08	4623005	4623186	182	Achv4p08g011646	None	None	None
Chr08	4626315	4633210	6896	None	None	None	Achv4p08g011647
Chr08	4784491	4785061	571	None	None	Achv4p08g011661	None
Chr08	4863531	4873366	9836	None	None	None	None
Chr08	4882668	4886788	4121	None	None	None	None
Chr08	4904694	4906166	1473	None	None	None	Achv4p08g011670
Chr08	5053752	5067129	13378	Achv4p08g011680	Achv4p08g011680	Achv4p08g011680	Achv4p08g011679
Chr08	5068111	5077340	9230	None	Achv4p08g011680	Achv4p08g011680	None
Chr08	5286071	5290826	4756	Achv4p08g011696	None	None	None
Chr08	5430851	5430889	39	None	None	Achv4p08g011706	Achv4p08g011707
Chr08	5436114	5443859	7746	Achv4p08g011708	Achv4p08g011706	Achv4p08g011706	Achv4p08g011706
Chr08	5607015	5607450	436	None	None	None	None
Chr08	5609513	5610791	1279	None	None	None	None
Chr08	5861875	5869834	7960	None	None	None	None
Chr08	5884015	5884024	10	None	None	None	Achv4p08g011749
Chr08	5884897	5885014	118	None	None	None	None
Chr08	5943885	5943906	22	None	None	None	None
Chr08	5949037	5949254	218	Achv4p08g011756	None	None	None
Chr08	6004456	6004473	18	None	None	None	None
Chr08	6028689	6028705	17	None	None	None	None
Chr08	6279955	6282507	2553	Achv4p08g011776,Achv4p08g011777	Achv4p08g011777	Achv4p08g011777	None
Chr08	6363034	6368449	5416	None	None	None	Achv4p08g011783
Chr08	6458647	6460622	1976	None	None	None	None
Chr08	6562782	6565392	2611	None	None	None	Achv4p08g011793
Chr08	6570048	6571834	1787	None	None	None	None
Chr08	6573052	6573254	203	None	None	None	None
Chr08	6650635	6652608	1974	None	Achv4p08g011797	Achv4p08g011797	None
Chr08	6660424	6664916	4493	None	Achv4p08g011798	Achv4p08g011798	None
Chr08	7106157	7110357	4201	Achv4p08g011835	Achv4p08g011835	Achv4p08g011835	None
Chr08	7115103	7115346	244	None	None	Achv4p08g011835	None
Chr08	7120666	7122152	1487	Achv4p08g011835	None	None	None
Chr08	7124690	7127076	2387	None	None	None	Achv4p08g011836
Chr08	7253599	7255442	1844	None	Achv4p08g011846	Achv4p08g011846	None
Chr08	7256107	7256138	32	None	None	Achv4p08g011846	None
Chr08	7295238	7314228	18991	Achv4p08g011851	Achv4p08g011851	Achv4p08g011851	Achv4p08g011850
Chr08	7358145	7379879	21735	None	Achv4p08g011854	Achv4p08g011854	Achv4p08g011854
Chr08	7390013	7403911	13899	Achv4p08g011856	Achv4p08g011855	Achv4p08g011855	Achv4p08g011855
Chr08	7411399	7413272	1874	None	None	None	Achv4p08g011856
Chr08	7440516	7440580	65	None	None	None	None
Chr08	7714520	7722572	8053	Achv4p08g011876	Achv4p08g011875,Achv4p08g011876	Achv4p08g011875,Achv4p08g011876	Achv4p08g011875
Chr08	7726946	7733618	6673	None	None	Achv4p08g011876	None
Chr08	7817770	7817891	122	None	None	None	None
Chr08	7829843	7833833	3991	None	None	None	None
Chr08	7834923	7835713	791	None	None	None	None
Chr08	8218429	8223764	5336	None	None	None	None
Chr08	8224628	8238242	13615	Achv4p08g011920,Achv4p08g011921,Achv4p08g011922	Achv4p08g011920,Achv4p08g011921,Achv4p08g011922	Achv4p08g011921,Achv4p08g011922	Achv4p08g011920,Achv4p08g011921
Chr08	8317474	8321413	3940	Achv4p08g011930	Achv4p08g011929,Achv4p08g011930	Achv4p08g011929,Achv4p08g011930	Achv4p08g011929
Chr08	8326393	8326466	74	None	None	Achv4p08g011930	None
Chr08	8682715	8687096	4382	None	Achv4p08g011966	Achv4p08g011966	Achv4p08g011966
Chr08	8689665	8691473	1809	None	None	None	None
Chr08	9076304	9076310	7	None	None	None	None
Chr08	9082243	9082366	124	None	None	Achv4p08g011998	None
Chr08	9085990	9088817	2828	None	None	Achv4p08g011998	None
Chr08	9315518	9316939	1422	None	None	None	None
Chr08	9585105	9594244	9140	Achv4p08g012040	Achv4p08g012040	Achv4p08g012040	None
Chr08	9595496	9595515	20	None	Achv4p08g012040	Achv4p08g012040	None
Chr08	9767555	9767631	77	Achv4p08g012064	None	None	None
Chr08	10100469	10100495	27	None	None	Achv4p08g012086	None
Chr08	10155350	10155931	582	None	None	None	None
Chr08	10232921	10239636	6716	None	None	None	Achv4p08g012099
Chr08	10293767	10299441	5675	None	None	None	None
Chr08	10415633	10429500	13868	Achv4p08g012110,Achv4p08g012111	Achv4p08g012111	Achv4p08g012111	Achv4p08g012111
Chr08	10430452	10434207	3756	Achv4p08g012112	None	None	None
Chr08	10467172	10469444	2273	Achv4p08g012114,Achv4p08g012115	Achv4p08g012115	Achv4p08g012115	None
Chr08	10470814	10482864	12051	None	Achv4p08g012115	Achv4p08g012115	Achv4p08g012115
Chr08	10511700	10521691	9992	Achv4p08g012118	Achv4p08g012118	Achv4p08g012118	Achv4p08g012118
Chr08	10527306	10531451	4146	None	None	None	None
Chr08	10605850	10609481	3632	None	None	None	None
Chr08	10613237	10614815	1579	Achv4p08g012121	Achv4p08g012121	Achv4p08g012121	None
Chr08	10702019	10702798	780	None	None	None	Achv4p08g012125
Chr08	10886158	10887330	1173	None	Achv4p08g012135	Achv4p08g012135	None
Chr08	10925283	10927162	1880	None	None	None	None
Chr08	10934548	10935462	915	Achv4p08g012138	Achv4p08g012138	None	Achv4p08g012138,Achv4p08g012139
Chr08	11017405	11017678	274	None	None	Achv4p08g012147	None
Chr08	11107856	11107912	57	None	None	None	None
Chr08	11109045	11109048	4	None	None	None	None
Chr08	11333810	11334635	826	None	None	Achv4p08g012169	None
Chr08	11928084	11937183	9100	Achv4p08g012216,Achv4p08g012217	Achv4p08g012217	Achv4p08g012217	Achv4p08g012217
Chr08	12051847	12054917	3071	Achv4p08g012225	Achv4p08g012225	Achv4p08g012225	None
Chr08	12170392	12171203	812	None	None	None	None
Chr08	12711522	12711936	415	Achv4p08g012264	None	None	None
Chr08	14386358	14386594	237	None	None	None	None
Chr08	14442219	14448196	5978	None	None	None	None
Chr08	14838091	14841953	3863	None	None	None	None
Chr08	15362834	15364576	1743	None	None	None	None
Chr08	15368536	15371269	2734	Achv4p08g012387	None	None	None
Chr08	15739710	15742562	2853	Achv4p08g012407	Achv4p08g012407	Achv4p08g012407	None
Chr08	15985844	15987426	1583	Achv4p08g012420	None	None	None
Chr08	15990306	15992595	2290	None	None	None	None
Chr08	16014950	16014950	1	None	None	Achv4p08g012422	None
Chr08	16073790	16073918	129	None	None	None	None
Chr08	16074636	16080010	5375	None	None	None	None
Chr08	16152797	16159329	6533	None	None	None	Achv4p08g012432
Chr08	16198880	16200428	1549	None	Achv4p08g012434	Achv4p08g012434	None
Chr08	16273476	16279806	6331	None	None	None	Achv4p08g012438
Chr08	16402863	16460045	57183	None	None	None	None
Chr08	16462427	16462995	569	None	None	None	None
Chr08	16464141	16485727	21587	Achv4p08g012448,Achv4p08g012449	Achv4p08g012448,Achv4p08g012449	Achv4p08g012448,Achv4p08g012449	Achv4p08g012448
Chr08	16573673	16639727	66055	Achv4p08g012456	Achv4p08g012455,Achv4p08g012456	Achv4p08g012455,Achv4p08g012456	Achv4p08g012455,Achv4p08g012456
Chr08	16641092	16722547	81456	Achv4p08g012457,Achv4p08g012458,Achv4p08g012459	Achv4p08g012457,Achv4p08g012458,Achv4p08g012459	Achv4p08g012457,Achv4p08g012459	Achv4p08g012457,Achv4p08g012458,Achv4p08g012459
Chr08	16742792	16750592	7801	None	None	None	None
Chr08	17279510	17330193	50684	Achv4p08g012495	Achv4p08g012495	Achv4p08g012495	None
Chr08	17334438	17374779	40342	None	Achv4p08g012495	Achv4p08g012495	Achv4p08g012495
Chr08	17382598	17696243	313646	Achv4p08g012496	Achv4p08g012496	Achv4p08g012496	None
Chr08	17700488	17765438	64951	None	Achv4p08g012496	Achv4p08g012496	Achv4p08g012496,Achv4p08g012497
Chr08	17769684	17781033	11350	None	Achv4p08g012497	Achv4p08g012497	Achv4p08g012497
Chr08	17783316	17792602	9287	None	None	None	None
Chr08	18099381	18100310	930	None	None	None	None
Chr08	18384748	18385428	681	None	None	None	None
Chr08	18395833	18399437	3605	None	None	None	None
Chr08	18420810	18421376	567	None	None	None	None
Chr08	18428593	18429541	949	None	None	None	None
Chr08	18550066	18550146	81	None	None	None	None
Chr08	18680621	18758539	77919	None	None	None	Achv4p08g012542
Chr08	18768354	18783390	15037	None	None	None	None
Chr08	18785876	18790533	4658	Achv4p08g012543,Achv4p08g012544	Achv4p08g012543,Achv4p08g012544	Achv4p08g012543,Achv4p08g012544	Achv4p08g012543,Achv4p08g012544
Chr08	18814189	18821237	7049	Achv4p08g012545	None	None	None
Chr08	18830611	18849420	18810	None	None	None	Achv4p08g012546
Chr08	18852372	18909239	56868	Achv4p08g012546,Achv4p08g012547	Achv4p08g012547	Achv4p08g012547	Achv4p08g012547,Achv4p08g012548
Chr08	18912498	18972637	60140	Achv4p08g012548,Achv4p08g012549	Achv4p08g012549	Achv4p08g012549	Achv4p08g012549
Chr08	19282715	19293228	10514	None	Achv4p08g012572	Achv4p08g012572	Achv4p08g012572
Chr08	19297854	19297961	108	None	None	None	None
Chr08	19347933	19349674	1742	None	Achv4p08g012575	Achv4p08g012575	None
Chr08	19412514	19413912	1399	None	None	None	Achv4p08g012578
Chr08	19415860	19510670	94811	Achv4p08g012579,Achv4p08g012580,Achv4p08g012581,Achv4p08g012582,Achv4p08g012583,Achv4p08g012584,Achv4p08g012585,Achv4p08g012586,Achv4p08g012587	Achv4p08g012579,Achv4p08g012580,Achv4p08g012581,Achv4p08g012582,Achv4p08g012583,Achv4p08g012584,Achv4p08g012585,Achv4p08g012586,Achv4p08g012587	Achv4p08g012580,Achv4p08g012581,Achv4p08g012582,Achv4p08g012583,Achv4p08g012584,Achv4p08g012585,Achv4p08g012586,Achv4p08g012587	Achv4p08g012579,Achv4p08g012580,Achv4p08g012581,Achv4p08g012582,Achv4p08g012583,Achv4p08g012584,Achv4p08g012585,Achv4p08g012586
Chr08	19517741	19522290	4550	None	None	Achv4p08g012587	None
Chr08	19530286	19531736	1451	None	None	None	None
Chr08	19533969	19537196	3228	None	None	None	None
Chr08	19727559	19740747	13189	Achv4p08g012600,Achv4p08g012601,Achv4p08g012602	Achv4p08g012600,Achv4p08g012601,Achv4p08g012602	Achv4p08g012601,Achv4p08g012602	Achv4p08g012599,Achv4p08g012600,Achv4p08g012601,Achv4p08g012602
Chr08	19744101	19746272	2172	Achv4p08g012603	Achv4p08g012603	Achv4p08g012603	None
Chr08	19746802	19749565	2764	None	None	Achv4p08g012603	None
Chr08	19829830	19830396	567	None	None	None	None
Chr08	19831460	19835062	3603	None	None	None	None
Chr08	19915222	19940216	24995	Achv4p08g012613	Achv4p08g012612,Achv4p08g012613	Achv4p08g012612,Achv4p08g012613	Achv4p08g012612
Chr08	20010092	20010337	246	None	None	Achv4p08g012616	None
Chr08	20033470	20033472	3	None	None	None	None
Chr08	20085082	20094473	9392	None	None	None	None
Chr08	20096858	20098596	1739	None	None	None	None
Chr08	20338397	20368089	29693	Achv4p08g012627,Achv4p08g012628	Achv4p08g012627,Achv4p08g012628	Achv4p08g012627,Achv4p08g012628	Achv4p08g012627
Chr08	20552784	20555388	2605	None	None	None	Achv4p08g012640
Chr08	20556447	20556634	188	Achv4p08g012641	None	None	None
Chr08	20702023	20704418	2396	Achv4p08g012645	Achv4p08g012645	Achv4p08g012645	None
Chr08	20709360	20709368	9	None	None	Achv4p08g012645	None
Chr08	20846012	20846084	73	None	None	None	None
Chr08	21124587	21146571	21985	Achv4p08g012662	Achv4p08g012662	Achv4p08g012662	Achv4p08g012662
Chr08	21150034	21196051	46018	Achv4p08g012663,Achv4p08g012664,Achv4p08g012665	Achv4p08g012663,Achv4p08g012664,Achv4p08g012665	Achv4p08g012663,Achv4p08g012665	Achv4p08g012663,Achv4p08g012664,Achv4p08g012665
Chr08	21198357	21393018	194662	Achv4p08g012666,Achv4p08g012667,Achv4p08g012668,Achv4p08g012669,Achv4p08g012670,Achv4p08g012671	Achv4p08g012666,Achv4p08g012667,Achv4p08g012668,Achv4p08g012669,Achv4p08g012670,Achv4p08g012671	Achv4p08g012666,Achv4p08g012667,Achv4p08g012670,Achv4p08g012671	Achv4p08g012666,Achv4p08g012667,Achv4p08g012668,Achv4p08g012669,Achv4p08g012670
Chr08	21486080	21510968	24889	Achv4p08g012678,Achv4p08g012679	Achv4p08g012678	None	Achv4p08g012677,Achv4p08g012678
Chr08	21513108	21525824	12717	Achv4p08g012680,Achv4p08g012681	Achv4p08g012680,Achv4p08g012681	None	Achv4p08g012679,Achv4p08g012680,Achv4p08g012681
Chr08	22207327	22209379	2053	Achv4p08g012732	None	None	None
Chr08	22211018	22211356	339	None	None	None	Achv4p08g012733
Chr08	22235588	22235598	11	None	None	None	None
Chr08	22237891	22243294	5404	Achv4p08g012737	Achv4p08g012737	Achv4p08g012737	None
Chr08	22299019	22299414	396	None	None	None	None
Chr08	22304873	22308025	3153	None	None	None	None
Chr08	22593918	22598658	4741	Achv4p08g012762	None	None	None
Chr08	22599634	22603736	4103	Achv4p08g012763,Achv4p08g012764	Achv4p08g012763,Achv4p08g012764	Achv4p08g012764	Achv4p08g012763
Chr08	22889888	22890318	431	None	None	Achv4p08g012790	None
Chr08	23071915	23072336	422	None	None	None	None
Chr08	23304886	23304889	4	Achv4p08g012829	None	None	None
Chr08	23515396	23523195	7800	None	None	None	Achv4p08g012846
Chr08	23706509	23713451	6943	None	Achv4p08g012863	Achv4p08g012863	None
Chr08	24502415	24503262	848	Achv4p08g012936	None	None	None
Chr08	24504392	24506262	1871	None	None	None	None
Chr08	24627098	24627201	104	Achv4p08g012947	None	None	None
Chr08	24641735	24644814	3080	Achv4p08g012948	None	None	None
Chr08	24685981	24685981	1	Achv4p08g012950	None	None	None
Chr08	24687259	24687259	1	None	None	None	None
Chr08	24694779	24699045	4267	None	None	None	None
Chr08	24706915	24707107	193	None	None	None	None
Chr08	24708599	24709608	1010	None	None	None	None
Chr08	24774013	24774028	16	None	None	None	None
Chr08	24779672	24780620	949	None	None	None	None
Chr08	24822067	24822101	35	None	None	None	None
Chr08	24825871	24842984	17114	Achv4p08g012963	None	None	None
Chr08	24995329	24997546	2218	None	None	None	None
Chr08	25249304	25250810	1507	None	Achv4p08g012999	Achv4p08g012999	None
Chr08	25252522	25257637	5116	Achv4p08g012999	None	None	Achv4p08g013000
Chr08	25259430	25267582	8153	None	Achv4p08g013000	Achv4p08g013000	Achv4p08g013000,Achv4p08g013001
Chr08	25702894	25702898	5	None	None	None	None
Chr08	25711579	25712145	567	None	None	None	None
Chr08	25713098	25716439	3342	Achv4p08g013030	None	None	None
Chr08	25834050	25839850	5801	Achv4p08g013041	Achv4p08g013041	None	Achv4p08g013041
Chr08	25845413	25845780	368	Achv4p08g013042	Achv4p08g013042	None	None
Chr08	25866222	25870307	4086	None	None	None	None
Chr08	26140739	26143457	2719	None	None	None	None
Chr08	26212922	26222095	9174	None	None	None	None
Chr08	26283884	26285405	1522	None	None	Achv4p08g013065	None
Chr08	26290712	26291352	641	None	None	Achv4p08g013065	None
Chr08	26296849	26298562	1714	None	None	None	None
Chr08	27507767	27512830	5064	Achv4p08g013176	None	None	None
Chr08	27524356	27525952	1597	None	None	None	None
Chr08	27536592	27538838	2247	Achv4p08g013177	Achv4p08g013177	Achv4p08g013177	None
Chr08	27611692	27611693	2	None	None	None	None
Chr08	27621397	27621438	42	None	None	None	None
Chr08	27623324	27627389	4066	Achv4p08g013183	Achv4p08g013183	Achv4p08g013183	None
Chr08	27774023	27774519	497	None	None	Achv4p08g013193	None
Chr08	27861192	27875160	13969	None	Achv4p08g013196	Achv4p08g013196	Achv4p08g013196
Chr09	1	6817	6817	Achv4p09g013197	None	None	None
Chr09	272755	272857	103	None	None	Achv4p09g013215	None
Chr09	432096	433607	1512	None	None	None	None
Chr09	439284	440126	843	None	None	None	None
Chr09	943456	947490	4035	None	Achv4p09g013279	Achv4p09g013279	None
Chr09	956840	962115	5276	None	Achv4p09g013279	Achv4p09g013279	None
Chr09	1037613	1038913	1301	None	None	None	Achv4p09g013289
Chr09	1374303	1399363	25061	Achv4p09g013325,Achv4p09g013326,Achv4p09g013327	Achv4p09g013325,Achv4p09g013326,Achv4p09g013327	Achv4p09g013325,Achv4p09g013326,Achv4p09g013327	Achv4p09g013325,Achv4p09g013326
Chr09	2510149	2516930	6782	Achv4p09g013431	Achv4p09g013431	Achv4p09g013431	Achv4p09g013431
Chr09	2532514	2532520	7	None	None	Achv4p09g013433	None
Chr09	2537625	2537840	216	None	None	Achv4p09g013433	None
Chr09	2842615	2842629	15	None	None	None	None
Chr09	2844352	2845132	781	None	None	None	None
Chr09	2846280	2847060	781	None	None	None	None
Chr09	2848718	2849254	537	None	None	None	None
Chr09	2891783	2896261	4479	None	None	None	None
Chr09	3065380	3079637	14258	Achv4p09g013475	Achv4p09g013475	None	Achv4p09g013475
Chr09	3080584	3096354	15771	Achv4p09g013476,Achv4p09g013477	Achv4p09g013476,Achv4p09g013477	Achv4p09g013476,Achv4p09g013477	Achv4p09g013476
Chr09	3141608	3142177	570	None	None	Achv4p09g013483	None
Chr09	3143410	3145878	2469	None	Achv4p09g013483	Achv4p09g013483	Achv4p09g013483
Chr09	3162918	3177256	14339	Achv4p09g013484	Achv4p09g013484	Achv4p09g013484	Achv4p09g013484
Chr09	3178955	3179395	441	None	None	None	None
Chr09	3181434	3184204	2771	None	None	None	Achv4p09g013485
Chr09	3185331	3202195	16865	None	Achv4p09g013485	Achv4p09g013485	None
Chr09	3212410	3220160	7751	Achv4p09g013486	Achv4p09g013486	Achv4p09g013486	None
Chr09	3222369	3239063	16695	Achv4p09g013486	None	None	Achv4p09g013487
Chr09	3267030	3272591	5562	None	Achv4p09g013490	Achv4p09g013490	None
Chr09	3277825	3279941	2117	None	None	None	None
Chr09	3280944	3283071	2128	None	None	None	None
Chr09	3284461	3313067	28607	Achv4p09g013491,Achv4p09g013492	Achv4p09g013491,Achv4p09g013492	Achv4p09g013491	Achv4p09g013491,Achv4p09g013492
Chr09	3574907	3592618	17712	Achv4p09g013514,Achv4p09g013515,Achv4p09g013516	Achv4p09g013515	Achv4p09g013515	Achv4p09g013515
Chr09	3594793	3599286	4494	None	None	None	Achv4p09g013516
Chr09	3853272	3855117	1846	Achv4p09g013538	Achv4p09g013538	Achv4p09g013538	Achv4p09g013537
Chr09	3878399	3878402	4	None	None	Achv4p09g013539	None
Chr09	3913252	3916590	3339	None	Achv4p09g013542	Achv4p09g013542	None
Chr09	3962283	3966261	3979	None	Achv4p09g013545	Achv4p09g013545	Achv4p09g013545
Chr09	4062403	4062525	123	None	None	Achv4p09g013553	None
Chr09	4102008	4103030	1023	None	None	None	Achv4p09g013555
Chr09	4114943	4118644	3702	None	None	None	None
Chr09	4119985	4120927	943	Achv4p09g013556	None	None	None
Chr09	4411488	4413691	2204	None	None	None	None
Chr09	4423640	4425632	1993	None	Achv4p09g013585	Achv4p09g013585	None
Chr09	4430831	4430977	147	None	None	Achv4p09g013585	None
Chr09	5003844	5008592	4749	None	None	None	None
Chr09	5009637	5010090	454	None	None	None	None
Chr09	5164749	5172924	8176	Achv4p09g013654	Achv4p09g013654	Achv4p09g013654	Achv4p09g013653,Achv4p09g013654
Chr09	5186193	5191148	4956	None	None	None	None
Chr09	5215600	5216554	955	None	None	None	None
Chr09	5337988	5338004	17	None	None	None	None
Chr09	5362023	5369832	7810	None	None	None	None
Chr09	5442549	5469577	27029	Achv4p09g013674	Achv4p09g013674	Achv4p09g013674	Achv4p09g013673,Achv4p09g013674
Chr09	5522449	5524079	1631	Achv4p09g013676	Achv4p09g013676	None	Achv4p09g013675,Achv4p09g013676
Chr09	5590740	5591186	447	None	None	None	None
Chr09	5660848	5680165	19318	Achv4p09g013685,Achv4p09g013686	Achv4p09g013685,Achv4p09g013686	Achv4p09g013685,Achv4p09g013686	Achv4p09g013685
Chr09	5972016	5982875	10860	Achv4p09g013709,Achv4p09g013710	Achv4p09g013708,Achv4p09g013709,Achv4p09g013710	Achv4p09g013708,Achv4p09g013709,Achv4p09g013710	Achv4p09g013708,Achv4p09g013709
Chr09	6016316	6017796	1481	None	None	Achv4p09g013711	None
Chr09	6018771	6019237	467	None	None	Achv4p09g013711	None
Chr09	6020212	6020710	499	None	None	Achv4p09g013711	None
Chr09	6162400	6166620	4221	Achv4p09g013726	Achv4p09g013726	Achv4p09g013726	Achv4p09g013726
Chr09	6279069	6288088	9020	Achv4p09g013734	Achv4p09g013734	Achv4p09g013734	None
Chr09	6335101	6341574	6474	None	None	None	None
Chr09	6389608	6404296	14689	Achv4p09g013743	Achv4p09g013743	Achv4p09g013743	Achv4p09g013743
Chr09	6409157	6410850	1694	Achv4p09g013744	Achv4p09g013744	Achv4p09g013744	None
Chr09	6427749	6427777	29	None	None	None	None
Chr09	6494125	6504386	10262	Achv4p09g013748,Achv4p09g013749	Achv4p09g013748,Achv4p09g013749	Achv4p09g013748,Achv4p09g013749	Achv4p09g013748,Achv4p09g013749
Chr09	6509430	6509737	308	None	None	None	None
Chr09	6510887	6511918	1032	None	None	None	None
Chr09	6767685	6769326	1642	None	None	None	Achv4p09g013768
Chr09	6772087	6772599	513	None	None	None	None
Chr09	6777528	6781498	3971	None	None	None	None
Chr09	7050928	7056411	5484	Achv4p09g013790	Achv4p09g013790	None	Achv4p09g013790
Chr09	7604882	7610785	5904	Achv4p09g013820,Achv4p09g013821	Achv4p09g013821	Achv4p09g013821	None
Chr09	7848066	7851278	3213	None	None	None	None
Chr09	7928334	7928363	30	None	None	Achv4p09g013841	None
Chr09	8066849	8072764	5916	None	None	None	None
Chr09	8383962	8390321	6360	None	None	None	None
Chr09	8397331	8397540	210	None	None	None	None
Chr09	8399625	8401370	1746	Achv4p09g013870	Achv4p09g013870	Achv4p09g013870	None
Chr09	8781465	8781676	212	Achv4p09g013901	None	None	None
Chr09	8884853	8886162	1310	None	None	None	Achv4p09g013907
Chr09	8967730	8970930	3201	None	Achv4p09g013914	Achv4p09g013914	Achv4p09g013914
Chr09	8972547	9019220	46674	Achv4p09g013915,Achv4p09g013916,Achv4p09g013917,Achv4p09g013918,Achv4p09g013919,Achv4p09g013920	Achv4p09g013915,Achv4p09g013916,Achv4p09g013917,Achv4p09g013918,Achv4p09g013919,Achv4p09g013920	Achv4p09g013915,Achv4p09g013916,Achv4p09g013917,Achv4p09g013918,Achv4p09g013919,Achv4p09g013920	Achv4p09g013915,Achv4p09g013916,Achv4p09g013917,Achv4p09g013918,Achv4p09g013919
Chr09	9039753	9039883	131	None	None	None	None
Chr09	9040842	9043965	3124	None	None	None	None
Chr09	9044789	9044881	93	None	None	None	None
Chr09	9075828	9077789	1962	None	None	None	None
Chr09	9310677	9317985	7309	None	None	None	None
Chr09	9367758	9368947	1190	None	None	None	None
Chr09	9379215	9382475	3261	None	None	None	None
Chr09	9390267	9390271	5	None	None	None	None
Chr09	9396405	9399936	3532	None	None	None	None
Chr09	9781765	9782393	629	None	None	None	None
Chr09	9807255	9811107	3853	None	None	None	None
Chr09	9813332	9813346	15	None	None	None	None
Chr09	10011563	10011649	87	None	None	None	None
Chr09	10267817	10269207	1391	None	None	None	None
Chr09	10271009	10274605	3597	None	None	None	None
Chr09	10281094	10301511	20418	Achv4p09g013987	Achv4p09g013987	Achv4p09g013987	Achv4p09g013987
Chr09	10308034	10308063	30	None	None	None	None
Chr09	10308793	10309713	921	None	None	None	None
Chr09	10310621	10312308	1688	None	None	None	None
Chr09	10339638	10339672	35	None	None	None	Achv4p09g013988
Chr09	10960523	10965839	5317	None	None	None	Achv4p09g014035
Chr09	10968480	10968990	511	None	None	None	None
Chr09	10970988	10971113	126	None	None	None	None
Chr09	10978141	10978619	479	None	None	None	None
Chr09	10981113	10998963	17851	Achv4p09g014036	Achv4p09g014036	Achv4p09g014036	None
Chr09	11400115	11400122	8	Achv4p09g014067	None	None	None
Chr09	11431044	11431065	22	None	None	None	None
Chr09	11562732	11563136	405	None	None	None	None
Chr09	11567090	11568803	1714	None	None	None	None
Chr09	11606658	11606733	76	None	None	None	None
Chr09	11613815	11616847	3033	None	None	None	None
Chr09	11623896	11624486	591	None	None	None	Achv4p09g014076
Chr09	11701034	11706329	5296	None	None	None	Achv4p09g014078
Chr09	11709344	11709413	70	None	None	None	None
Chr09	11816486	11819369	2884	Achv4p09g014087	Achv4p09g014087	None	Achv4p09g014087
Chr09	12045132	12049902	4771	Achv4p09g014108	None	None	Achv4p09g014109
Chr09	12055166	12059628	4463	Achv4p09g014109,Achv4p09g014110	Achv4p09g014110	Achv4p09g014110	None
Chr09	12128430	12128704	275	None	None	None	None
Chr09	12131433	12131780	348	None	None	None	None
Chr09	12134516	12134863	348	None	None	None	None
Chr09	12256723	12266509	9787	Achv4p09g014123,Achv4p09g014124	Achv4p09g014122,Achv4p09g014123,Achv4p09g014124	Achv4p09g014122,Achv4p09g014123,Achv4p09g014124	Achv4p09g014122,Achv4p09g014123,Achv4p09g014124
Chr09	12269117	12270812	1696	Achv4p09g014125	None	None	None
Chr09	12617017	12619327	2311	Achv4p09g014150	None	None	None
Chr09	12939098	12940188	1091	Achv4p09g014167,Achv4p09g014168	Achv4p09g014168	None	Achv4p09g014168,Achv4p09g014169
Chr09	13676157	13678670	2514	Achv4p09g014228,Achv4p09g014229	Achv4p09g014229	Achv4p09g014229	None
Chr09	13680514	13680636	123	None	None	Achv4p09g014229	None
Chr09	14011280	14011719	440	None	None	None	None
Chr09	14013090	14013190	101	None	None	None	None
Chr09	14562414	14563351	938	None	None	None	None
Chr09	14733855	14737924	4070	None	Achv4p09g014312	Achv4p09g014312	None
Chr09	14743402	14744778	1377	None	None	Achv4p09g014312	None
Chr09	14764049	14767463	3415	Achv4p09g014314	None	None	None
Chr09	15126882	15126931	50	None	None	None	Achv4p09g014347
Chr09	15132232	15141757	9526	Achv4p09g014348,Achv4p09g014349	Achv4p09g014348,Achv4p09g014349	Achv4p09g014348,Achv4p09g014349	Achv4p09g014348,Achv4p09g014349
Chr09	16459229	16459538	310	None	None	Achv4p09g014498	None
Chr09	16627899	16628406	508	None	None	None	None
Chr09	16629990	16629992	3	None	None	None	None
Chr09	16646207	16647264	1058	None	Achv4p09g014517	Achv4p09g014517	None
Chr09	16936208	16937974	1767	None	None	None	None
Chr09	17145238	17153513	8276	Achv4p09g014560	None	None	None
Chr10	1	13382	13382	None	None	None	Achv4p10g014561
Chr10	737337	745522	8186	Achv4p10g014640	Achv4p10g014640	Achv4p10g014640	None
Chr10	748986	835535	86550	Achv4p10g014641,Achv4p10g014642,Achv4p10g014643,Achv4p10g014644,Achv4p10g014645,Achv4p10g014646	Achv4p10g014641,Achv4p10g014642,Achv4p10g014643,Achv4p10g014644,Achv4p10g014645,Achv4p10g014646	Achv4p10g014641,Achv4p10g014642,Achv4p10g014643,Achv4p10g014644,Achv4p10g014645,Achv4p10g014646	Achv4p10g014640,Achv4p10g014641,Achv4p10g014642,Achv4p10g014643,Achv4p10g014644,Achv4p10g014645,Achv4p10g014646
Chr10	836766	918904	82139	Achv4p10g014647,Achv4p10g014648,Achv4p10g014649,Achv4p10g014650,Achv4p10g014651	Achv4p10g014647,Achv4p10g014648,Achv4p10g014649,Achv4p10g014650,Achv4p10g014651	Achv4p10g014647,Achv4p10g014648,Achv4p10g014649,Achv4p10g014650,Achv4p10g014651	Achv4p10g014647,Achv4p10g014648,Achv4p10g014649,Achv4p10g014650
Chr10	924044	1001042	76999	Achv4p10g014652,Achv4p10g014653,Achv4p10g014654,Achv4p10g014655,Achv4p10g014656,Achv4p10g014657,Achv4p10g014658,Achv4p10g014659	Achv4p10g014653,Achv4p10g014654,Achv4p10g014655,Achv4p10g014656,Achv4p10g014657,Achv4p10g014658,Achv4p10g014659	Achv4p10g014654,Achv4p10g014656,Achv4p10g014657,Achv4p10g014658	Achv4p10g014653,Achv4p10g014654,Achv4p10g014655,Achv4p10g014656,Achv4p10g014657,Achv4p10g014658,Achv4p10g014659,Achv4p10g014660
Chr10	1006856	1012712	5857	Achv4p10g014661	Achv4p10g014661	Achv4p10g014661	None
Chr10	1017737	1030205	12469	Achv4p10g014662	Achv4p10g014661,Achv4p10g014662	Achv4p10g014661,Achv4p10g014662	Achv4p10g014661
Chr10	1196879	1199052	2174	Achv4p10g014676	Achv4p10g014676	Achv4p10g014676	Achv4p10g014675
Chr10	1220567	1220571	5	Achv4p10g014677	None	None	None
Chr10	1270244	1272274	2031	Achv4p10g014682	None	None	Achv4p10g014683
Chr10	1343734	1344698	965	None	None	None	None
Chr10	1346747	1346747	1	None	None	None	None
Chr10	1361508	1362620	1113	Achv4p10g014694	None	None	Achv4p10g014693
Chr10	1363347	1363999	653	Achv4p10g014694	None	None	None
Chr10	1429568	1429938	371	None	None	None	None
Chr10	1431014	1432346	1333	None	None	None	None
Chr10	1841675	1842316	642	None	Achv4p10g014745	None	Achv4p10g014745
Chr10	1843962	1847306	3345	None	None	None	None
Chr10	1861453	1862050	598	None	None	None	None
Chr10	1876616	1876645	30	None	None	None	None
Chr10	1878177	1878892	716	None	None	None	None
Chr10	2202194	2203577	1384	Achv4p10g014769	None	None	None
Chr10	2212306	2220570	8265	None	None	None	None
Chr10	2266299	2267771	1473	None	None	Achv4p10g014773	None
Chr10	2544334	2581868	37535	Achv4p10g014795,Achv4p10g014796	Achv4p10g014795,Achv4p10g014796	Achv4p10g014795,Achv4p10g014796	Achv4p10g014795,Achv4p10g014796
Chr10	2584019	2592374	8356	None	None	None	None
Chr10	2593764	2602847	9084	None	None	None	None
Chr10	2603904	2609676	5773	Achv4p10g014797	Achv4p10g014797	Achv4p10g014797	None
Chr10	2610397	2658626	48230	Achv4p10g014798,Achv4p10g014799	Achv4p10g014797,Achv4p10g014798,Achv4p10g014799	Achv4p10g014797,Achv4p10g014798	Achv4p10g014797,Achv4p10g014798,Achv4p10g014799
Chr10	2659869	2687433	27565	Achv4p10g014800	Achv4p10g014800	None	Achv4p10g014800
Chr10	2688669	2729471	40803	Achv4p10g014801,Achv4p10g014802,Achv4p10g014803	Achv4p10g014801,Achv4p10g014802	Achv4p10g014802	Achv4p10g014801,Achv4p10g014802
Chr10	2770486	2775381	4896	None	Achv4p10g014806	None	Achv4p10g014806
Chr10	2780732	2803258	22527	Achv4p10g014807,Achv4p10g014808	Achv4p10g014807,Achv4p10g014808	Achv4p10g014808	Achv4p10g014807
Chr10	2807421	2807728	308	None	None	None	Achv4p10g014808,Achv4p10g014809
Chr10	2963381	2963732	352	None	None	None	Achv4p10g014823
Chr10	2964951	2964972	22	None	None	None	None
Chr10	3403791	3404822	1032	None	None	None	None
Chr10	3414423	3417681	3259	Achv4p10g014870	Achv4p10g014870	Achv4p10g014870	None
Chr10	3586400	3597591	11192	Achv4p10g014886	Achv4p10g014885,Achv4p10g014886	Achv4p10g014885,Achv4p10g014886	Achv4p10g014885,Achv4p10g014886
Chr10	3601052	3650604	49553	Achv4p10g014887,Achv4p10g014888,Achv4p10g014889,Achv4p10g014890,Achv4p10g014891,Achv4p10g014892	Achv4p10g014887,Achv4p10g014888,Achv4p10g014889,Achv4p10g014890,Achv4p10g014891,Achv4p10g014892	Achv4p10g014887,Achv4p10g014888,Achv4p10g014889,Achv4p10g014890	Achv4p10g014887,Achv4p10g014888,Achv4p10g014889,Achv4p10g014890,Achv4p10g014891
Chr10	3676014	3676016	3	Achv4p10g014897	None	None	None
Chr10	3925678	3927060	1383	None	None	Achv4p10g014912	None
Chr10	3988771	3995437	6667	None	Achv4p10g014916	Achv4p10g014916	None
Chr10	3996610	3997089	480	None	None	Achv4p10g014916	None
Chr10	4100263	4104562	4300	None	None	Achv4p10g014925	None
Chr10	4109364	4119766	10403	None	Achv4p10g014925	Achv4p10g014925	Achv4p10g014925,Achv4p10g014926
Chr10	4129870	4135362	5493	Achv4p10g014926	None	None	None
Chr10	4142552	4147870	5319	None	None	None	None
Chr10	4412275	4412610	336	Achv4p10g014945	None	None	None
Chr10	4605998	4606354	357	None	None	None	None
Chr10	4611107	4672246	61140	Achv4p10g014960,Achv4p10g014961	Achv4p10g014960,Achv4p10g014961	Achv4p10g014960,Achv4p10g014961	Achv4p10g014960,Achv4p10g014961
Chr10	4881988	4882496	509	None	None	Achv4p10g014971	None
Chr10	4883414	4884008	595	None	None	Achv4p10g014971	None
Chr10	4981836	4998345	16510	None	None	None	None
Chr10	4999371	5006826	7456	None	None	None	Achv4p10g014980
Chr10	5411082	5418917	7836	Achv4p10g015013	Achv4p10g015013	Achv4p10g015013	Achv4p10g015012
Chr10	5479188	5482094	2907	Achv4p10g015021	Achv4p10g015020,Achv4p10g015021	Achv4p10g015020,Achv4p10g015021	Achv4p10g015020
Chr10	5485096	5485299	204	None	None	Achv4p10g015021	None
Chr10	5496537	5501926	5390	None	Achv4p10g015021	Achv4p10g015021	Achv4p10g015021
Chr10	5718357	5719082	726	None	None	Achv4p10g015044	None
Chr10	5720685	5723589	2905	None	Achv4p10g015044	Achv4p10g015044	None
Chr10	5728983	5729384	402	None	None	None	None
Chr10	5808337	5811650	3314	Achv4p10g015050	Achv4p10g015050	Achv4p10g015050	Achv4p10g015049
Chr10	5817890	5819540	1651	None	None	Achv4p10g015050	None
Chr10	5897569	5902807	5239	None	None	None	None
Chr10	5905161	5905436	276	None	None	None	None
Chr10	5907719	5919862	12144	None	None	None	None
Chr10	6016903	6017059	157	None	None	None	None
Chr10	6020031	6024417	4387	None	None	None	None
Chr10	6120299	6120939	641	None	None	Achv4p10g015079	None
Chr10	6126417	6126419	3	None	None	None	None
Chr10	6195873	6195956	84	None	None	Achv4p10g015084	None
Chr10	6416806	6420102	3297	None	None	None	Achv4p10g015096,Achv4p10g015097
Chr10	6711159	6711673	515	Achv4p10g015113	None	None	None
Chr10	7124444	7126180	1737	None	None	None	None
Chr10	7177702	7184023	6322	None	None	None	None
Chr10	7188641	7189870	1230	None	None	None	None
Chr10	7213855	7217992	4138	None	None	None	None
Chr10	7280824	7282856	2033	None	None	None	None
Chr10	7310197	7318531	8335	None	None	None	None
Chr10	7331079	7331186	108	None	None	Achv4p10g015140	None
Chr10	7332136	7332176	41	None	None	Achv4p10g015140	None
Chr10	7337978	7338246	269	None	None	Achv4p10g015140	None
Chr10	7369322	7369832	511	None	None	None	None
Chr10	7503784	7503841	58	None	None	None	None
Chr10	7679785	7679802	18	None	None	None	None
Chr10	8024152	8029481	5330	None	None	None	None
Chr10	8349561	8350014	454	None	None	None	None
Chr10	8875407	8875648	242	None	None	Achv4p10g015188	None
Chr10	8877781	8877784	4	None	None	Achv4p10g015188	None
Chr10	9811562	9813290	1729	Achv4p10g015217	None	None	None
Chr10	10003742	10004120	379	None	None	None	None
Chr10	10013788	10019066	5279	Achv4p10g015223	None	None	None
Chr10	10129614	10129614	1	None	None	None	None
Chr10	10624501	10624501	1	None	None	None	None
Chr10	10908638	10908643	6	None	None	None	None
Chr10	10910319	10915154	4836	None	None	None	None
Chr10	10916743	10919108	2366	None	None	None	None
Chr10	11247297	11262582	15286	None	None	None	None
Chr10	11268516	11270587	2072	None	None	None	None
Chr10	11594071	11594087	17	None	None	None	None
Chr10	11609458	11609558	101	None	None	None	None
Chr10	11881873	11882136	264	Achv4p10g015311	None	None	None
Chr10	11887385	11892840	5456	None	None	None	None
Chr10	11898648	11901061	2414	None	None	None	None
Chr10	11923309	11930476	7168	None	None	None	None
Chr10	11983612	11984423	812	None	None	None	None
Chr10	12233432	12233432	1	None	None	None	None
Chr10	13426131	13426132	2	None	None	None	None
Chr10	13708046	13727597	19552	Achv4p10g015386,Achv4p10g015387	Achv4p10g015387	Achv4p10g015387	Achv4p10g015387
Chr10	13737167	13738169	1003	None	None	Achv4p10g015388	None
Chr10	13976188	13976210	23	None	None	Achv4p10g015400	None
Chr10	13981206	13981409	204	None	None	Achv4p10g015400	None
Chr10	14064473	14066461	1989	None	None	None	None
Chr10	14166644	14167031	388	None	None	None	Achv4p10g015408
Chr10	14586009	14586027	19	None	None	None	None
Chr10	14591152	14591291	140	None	None	None	None
Chr10	14668741	14671143	2403	None	None	Achv4p10g015441	None
Chr10	14672211	14672224	14	None	None	Achv4p10g015441	None
Chr10	15341878	15343578	1701	None	Achv4p10g015488	Achv4p10g015488	Achv4p10g015488
Chr10	15361144	15364200	3057	None	None	None	None
Chr10	15414339	15414339	1	None	None	None	None
Chr10	15421338	15423905	2568	None	None	None	None
Chr10	15438111	15438568	458	None	None	None	None
Chr10	15638483	15656951	18469	None	None	None	None
Chr10	15657597	15679096	21500	Achv4p10g015502,Achv4p10g015503	Achv4p10g015502,Achv4p10g015503	Achv4p10g015502	Achv4p10g015502,Achv4p10g015503
Chr10	15692811	15693419	609	None	None	None	None
Chr10	15727929	15730950	3022	None	None	None	None
Chr10	16441490	16444481	2992	None	None	None	None
Chr10	16456249	16466147	9899	Achv4p10g015561	Achv4p10g015561	Achv4p10g015561	None
Chr10	16480869	16482978	2110	None	None	None	None
Chr10	16484631	16488270	3640	None	None	None	None
Chr10	16573666	16574152	487	None	None	None	None
Chr10	16635740	16641602	5863	Achv4p10g015571,Achv4p10g015572	Achv4p10g015572	Achv4p10g015572	None
Chr10	17119955	17125351	5397	None	None	None	None
Chr10	17131013	17136582	5570	Achv4p10g015606	Achv4p10g015606	None	Achv4p10g015606
Chr10	17393848	17393860	13	None	None	None	None
Chr10	17395248	17399131	3884	Achv4p10g015622	Achv4p10g015622	Achv4p10g015622	None
Chr10	18121912	18128603	6692	Achv4p10g015680	None	None	Achv4p10g015681
Chr10	19576118	19576380	263	None	None	None	None
Chr10	19607156	19612020	4865	Achv4p10g015802	Achv4p10g015801,Achv4p10g015802	Achv4p10g015801,Achv4p10g015802	Achv4p10g015801
Chr10	19691203	19694988	3786	None	None	None	None
Chr10	19727415	19728124	710	Achv4p10g015815	None	None	None
Chr10	20003398	20016208	12811	Achv4p10g015846	None	None	None
Chr10	20181190	20184378	3189	None	Achv4p10g015861	None	Achv4p10g015861
Chr10	20281071	20281716	646	Achv4p10g015874	None	None	None
Chr10	20321990	20341486	19497	Achv4p10g015878,Achv4p10g015879,Achv4p10g015880	Achv4p10g015878,Achv4p10g015879,Achv4p10g015880	Achv4p10g015878,Achv4p10g015880	Achv4p10g015878,Achv4p10g015879,Achv4p10g015880,Achv4p10g015881
Chr10	20359181	20361528	2348	Achv4p10g015883	Achv4p10g015883	Achv4p10g015883	None
Chr10	20364362	20371516	7155	None	Achv4p10g015883	Achv4p10g015883	Achv4p10g015883
Chr10	21386659	21386663	5	None	None	None	None
Chr10	21432762	21433644	883	None	None	None	None
Chr10	21714565	21719195	4631	None	None	None	Achv4p10g016033,Achv4p10g016034
Chr10	21735227	21735291	65	None	None	Achv4p10g016036	None
Chr10	21740140	21740140	1	None	None	Achv4p10g016036	None
Chr10	21865690	21866090	401	None	None	None	None
Chr10	21875573	21876284	712	Achv4p10g016043	None	None	None
Chr10	21904602	21914362	9761	None	None	None	None
Chr11	1	10983	10983	None	Achv4p11g016044	Achv4p11g016044	Achv4p11g016044,Achv4p11g016045
Chr11	170609	174688	4080	None	Achv4p11g016054	Achv4p11g016054	None
Chr11	193927	194398	472	None	None	None	None
Chr11	196438	197878	1441	None	None	None	None
Chr11	554372	554376	5	None	None	None	None
Chr11	664379	664381	3	None	None	None	None
Chr11	778716	778900	185	None	None	None	None
Chr11	907659	907791	133	None	None	None	None
Chr11	913640	914181	542	None	None	None	None
Chr11	924764	924937	174	None	None	None	None
Chr11	935535	937162	1628	None	None	None	None
Chr11	963166	965719	2554	None	None	None	None
Chr11	1017478	1017719	242	None	None	None	None
Chr11	1068306	1080155	11850	None	None	None	None
Chr11	1086512	1088970	2459	None	None	None	None
Chr11	1179543	1179569	27	Achv4p11g016109	None	None	None
Chr11	1185138	1187736	2599	Achv4p11g016110	Achv4p11g016109,Achv4p11g016110	Achv4p11g016109,Achv4p11g016110	Achv4p11g016109
Chr11	1958056	1958104	49	None	None	None	None
Chr11	1960198	1960294	97	None	None	None	None
Chr11	2461822	2462698	877	Achv4p11g016252	None	None	None
Chr11	2476308	2478562	2255	Achv4p11g016254	None	None	None
Chr11	2484173	2485690	1518	None	None	None	None
Chr11	2486972	2492899	5928	None	None	None	None
Chr11	2552763	2553898	1136	None	None	None	None
Chr11	2558550	2564891	6342	None	None	None	None
Chr11	2776551	2776552	2	None	Achv4p11g016272	None	Achv4p11g016272
Chr11	2785789	2785789	1	None	None	Achv4p11g016273	None
Chr11	2957163	2959166	2004	Achv4p11g016288	Achv4p11g016287	Achv4p11g016287	Achv4p11g016287
Chr11	3302589	3308415	5827	None	Achv4p11g016311	Achv4p11g016311	Achv4p11g016311
Chr11	3310968	3318084	7117	None	None	None	None
Chr11	3525577	3525589	13	None	None	Achv4p11g016326	None
Chr11	3526645	3527326	682	None	None	Achv4p11g016326	None
Chr11	3533782	3533800	19	Achv4p11g016327	None	None	None
Chr11	3534902	3534909	8	Achv4p11g016327	None	None	None
Chr11	3606189	3606189	1	None	None	Achv4p11g016331	None
Chr11	3611285	3622336	11052	None	Achv4p11g016331	Achv4p11g016331	Achv4p11g016331
Chr11	3733157	3734239	1083	None	None	None	None
Chr11	3741072	3742746	1675	None	None	None	None
Chr11	3919963	3920459	497	None	None	Achv4p11g016352	None
Chr11	4006358	4007402	1045	Achv4p11g016357	None	None	None
Chr11	4012309	4012700	392	None	None	None	None
Chr11	4187486	4187648	163	None	None	None	None
Chr11	4188776	4192105	3330	None	None	None	None
Chr11	4486167	4488282	2116	Achv4p11g016398,Achv4p11g016399	Achv4p11g016398,Achv4p11g016399	Achv4p11g016399	Achv4p11g016398,Achv4p11g016399
Chr11	4517238	4532397	15160	None	None	None	Achv4p11g016400
Chr11	4538647	4547078	8432	None	None	None	None
Chr11	4555376	4557367	1992	Achv4p11g016401	Achv4p11g016401	Achv4p11g016401	None
Chr11	4979929	4979929	1	None	None	None	None
Chr11	4993237	4993403	167	None	None	None	None
Chr11	5168092	5168327	236	None	None	Achv4p11g016448	None
Chr11	5173293	5188804	15512	Achv4p11g016449	Achv4p11g016448,Achv4p11g016449	Achv4p11g016448,Achv4p11g016449	Achv4p11g016448,Achv4p11g016449
Chr11	5190442	5204232	13791	Achv4p11g016450	Achv4p11g016450	Achv4p11g016450	None
Chr11	5205737	5219833	14097	Achv4p11g016451	Achv4p11g016451	Achv4p11g016451	Achv4p11g016450,Achv4p11g016451
Chr11	5227833	5230140	2308	None	None	None	Achv4p11g016452
Chr11	5231203	5238318	7116	Achv4p11g016452	Achv4p11g016452	Achv4p11g016452	Achv4p11g016452
Chr11	5463262	5465525	2264	None	None	None	None
Chr11	5703760	5703764	5	None	None	None	None
Chr11	5710013	5710013	1	None	None	None	None
Chr11	5726492	5726930	439	Achv4p11g016474	None	None	None
Chr11	5911186	5941168	29983	Achv4p11g016486,Achv4p11g016487,Achv4p11g016488,Achv4p11g016489	Achv4p11g016485,Achv4p11g016486,Achv4p11g016487,Achv4p11g016488,Achv4p11g016489	Achv4p11g016485,Achv4p11g016486,Achv4p11g016487,Achv4p11g016488	Achv4p11g016485,Achv4p11g016486,Achv4p11g016487,Achv4p11g016488,Achv4p11g016489
Chr11	5944639	5948664	4026	None	None	None	None
Chr11	5977759	5995679	17921	None	None	None	None
Chr11	6100506	6102871	2366	Achv4p11g016501	None	None	None
Chr11	6103977	6106541	2565	None	None	None	Achv4p11g016502
Chr11	6396457	6397611	1155	Achv4p11g016526,Achv4p11g016527	None	None	None
Chr11	6471496	6472003	508	None	None	Achv4p11g016537	None
Chr11	6839151	6839287	137	None	None	None	None
Chr11	7045329	7046214	886	None	None	None	None
Chr11	7047070	7048003	934	None	None	None	None
Chr11	7048863	7049776	914	None	None	None	None
Chr11	7050638	7051551	914	None	None	None	None
Chr11	7052413	7053325	913	None	None	None	None
Chr11	7054187	7054707	521	None	None	None	None
Chr11	7111144	7111637	494	Achv4p11g016581	None	None	None
Chr11	7170983	7171160	178	None	None	None	None
Chr11	7172543	7173078	536	None	None	None	None
Chr11	7273040	7277130	4091	None	None	Achv4p11g016592	None
Chr11	7343846	7345577	1732	Achv4p11g016600	None	None	None
Chr11	8078445	8118151	39707	None	Achv4p11g016637	Achv4p11g016637	Achv4p11g016637
Chr11	8121793	8122622	830	None	None	None	None
Chr11	8683937	8684984	1048	Achv4p11g016669	None	None	None
Chr11	9392551	9393147	597	None	None	None	Achv4p11g016708
Chr11	9887755	9887781	27	None	None	None	None
Chr11	10266229	10275823	9595	None	Achv4p11g016770	Achv4p11g016770	Achv4p11g016770
Chr11	10277001	10277033	33	None	None	None	None
Chr11	10282925	10329208	46284	Achv4p11g016771,Achv4p11g016772,Achv4p11g016773	Achv4p11g016771,Achv4p11g016772,Achv4p11g016773	Achv4p11g016771,Achv4p11g016772,Achv4p11g016773	Achv4p11g016771,Achv4p11g016772
Chr11	10361464	10361938	475	None	None	None	Achv4p11g016777,Achv4p11g016778
Chr11	10447957	10451541	3585	None	None	None	Achv4p11g016782
Chr11	10592997	10593161	165	None	None	None	None
Chr11	10731870	10740580	8711	Achv4p11g016800	None	None	None
Chr11	10826413	10827151	739	None	None	None	None
Chr11	10828103	10828634	532	None	None	None	None
Chr11	10937436	10942875	5440	Achv4p11g016814	None	None	None
Chr11	10969301	10977248	7948	Achv4p11g016817	None	None	None
Chr11	11122195	11126944	4750	None	Achv4p11g016826	None	Achv4p11g016826
Chr11	11135293	11136148	856	Achv4p11g016828	Achv4p11g016828	Achv4p11g016828	None
Chr11	11140230	11140231	2	None	None	Achv4p11g016828	None
Chr11	11620998	11667547	46550	Achv4p11g016857,Achv4p11g016858,Achv4p11g016859	Achv4p11g016858,Achv4p11g016859	Achv4p11g016858,Achv4p11g016859	Achv4p11g016858
Chr11	11672117	11676743	4627	None	None	None	Achv4p11g016861
Chr11	11678844	11679016	173	None	None	None	None
Chr11	11688341	11782630	94290	Achv4p11g016862,Achv4p11g016863,Achv4p11g016864,Achv4p11g016865	Achv4p11g016862,Achv4p11g016863,Achv4p11g016864,Achv4p11g016865	Achv4p11g016863,Achv4p11g016865	Achv4p11g016862,Achv4p11g016863,Achv4p11g016864,Achv4p11g016865
[truncated: 3,064 more rows]

## Sheet: Table S6
Supplementary Table 6. The extra sequence segments in HY4A when compared with Hongyang v3.0.
Chr ID	Start	End	Length	upstream	exon	intron	downstream
Chr01	1	7835	7835	Achv4a01g000001	None	None	None
Chr01	291422	291723	302	None	None	Achv4a01g000030	None
Chr01	296733	305594	8862	Achv4a01g000031	Achv4a01g000030,Achv4a01g000031	Achv4a01g000030,Achv4a01g000031	Achv4a01g000030
Chr01	505563	506969	1407	Achv4a01g000048,Achv4a01g000049	None	None	None
Chr01	508062	508256	195	Achv4a01g000049	None	None	None
Chr01	719688	724242	4555	None	None	None	None
Chr01	752013	759433	7421	Achv4a01g000068	Achv4a01g000067,Achv4a01g000068	Achv4a01g000067,Achv4a01g000068	Achv4a01g000067
Chr01	761527	763342	1816	None	None	Achv4a01g000068	None
Chr01	960217	977268	17052	Achv4a01g000093,Achv4a01g000094	Achv4a01g000092,Achv4a01g000093,Achv4a01g000094	Achv4a01g000092,Achv4a01g000093,Achv4a01g000094	Achv4a01g000092,Achv4a01g000093,Achv4a01g000094,Achv4a01g000095
Chr01	979000	990145	11146	Achv4a01g000096,Achv4a01g000097	Achv4a01g000095,Achv4a01g000096,Achv4a01g000097	Achv4a01g000095,Achv4a01g000096,Achv4a01g000097	Achv4a01g000095,Achv4a01g000096,Achv4a01g000097,Achv4a01g000098
Chr01	1033206	1036153	2948	None	None	None	None
Chr01	1037380	1039902	2523	None	None	None	Achv4a01g000104
Chr01	1147662	1156611	8950	Achv4a01g000114	Achv4a01g000113,Achv4a01g000114	Achv4a01g000113,Achv4a01g000114	Achv4a01g000113,Achv4a01g000114
Chr01	1161091	1161909	819	Achv4a01g000115	None	None	None
Chr01	1260338	1262762	2425	None	None	None	Achv4a01g000125
Chr01	1352411	1353305	895	None	None	None	Achv4a01g000133
Chr01	1354651	1359098	4448	Achv4a01g000134	None	None	None
Chr01	2091539	2096328	4790	Achv4a01g000202	Achv4a01g000202	Achv4a01g000202	Achv4a01g000201
Chr01	2577997	2709944	131948	Achv4a01g000252,Achv4a01g000253,Achv4a01g000254,Achv4a01g000255,Achv4a01g000256,Achv4a01g000257,Achv4a01g000258,Achv4a01g000259,Achv4a01g000260,Achv4a01g000261,Achv4a01g000262,Achv4a01g000263,Achv4a01g000264,Achv4a01g000265,Achv4a01g000266,Achv4a01g000267	Achv4a01g000251,Achv4a01g000252,Achv4a01g000253,Achv4a01g000254,Achv4a01g000255,Achv4a01g000256,Achv4a01g000257,Achv4a01g000258,Achv4a01g000259,Achv4a01g000260,Achv4a01g000261,Achv4a01g000262,Achv4a01g000263,Achv4a01g000264,Achv4a01g000265,Achv4a01g000266,Achv4a01g000267	Achv4a01g000251,Achv4a01g000252,Achv4a01g000253,Achv4a01g000254,Achv4a01g000255,Achv4a01g000256,Achv4a01g000257,Achv4a01g000258,Achv4a01g000259,Achv4a01g000260,Achv4a01g000261,Achv4a01g000262,Achv4a01g000263,Achv4a01g000264,Achv4a01g000265,Achv4a01g000266,Achv4a01g000267	Achv4a01g000251,Achv4a01g000252,Achv4a01g000253,Achv4a01g000254,Achv4a01g000255,Achv4a01g000256,Achv4a01g000257,Achv4a01g000258,Achv4a01g000259,Achv4a01g000260,Achv4a01g000261,Achv4a01g000262,Achv4a01g000263,Achv4a01g000264,Achv4a01g000265,Achv4a01g000266,Achv4a01g000267
Chr01	2718236	2743379	25144	Achv4a01g000268	Achv4a01g000268	Achv4a01g000268	Achv4a01g000268
Chr01	2746566	2746732	167	None	None	None	None
Chr01	2747871	2764796	16926	Achv4a01g000269,Achv4a01g000270	Achv4a01g000269,Achv4a01g000270	Achv4a01g000269	Achv4a01g000269,Achv4a01g000270,Achv4a01g000271
Chr01	2804310	2809088	4779	Achv4a01g000275	Achv4a01g000274,Achv4a01g000275	Achv4a01g000274	Achv4a01g000274,Achv4a01g000275,Achv4a01g000276
Chr01	2812977	2816357	3381	Achv4a01g000276	None	None	None
Chr01	2866643	2867577	935	Achv4a01g000278	None	None	None
Chr01	3056952	3059255	2304	None	None	Achv4a01g000300	None
Chr01	3060352	3065668	5317	None	Achv4a01g000300	Achv4a01g000300	None
Chr01	3486173	3490668	4496	Achv4a01g000348	Achv4a01g000347,Achv4a01g000348	Achv4a01g000347,Achv4a01g000348	Achv4a01g000347
Chr01	3495726	3496598	873	None	None	Achv4a01g000348	None
Chr01	3942093	3952841	10749	Achv4a01g000385	None	None	None
Chr01	3969658	3969772	115	None	None	None	Achv4a01g000387
Chr01	4050391	4053735	3345	None	Achv4a01g000396	Achv4a01g000396	Achv4a01g000396
Chr01	4103889	4115839	11951	Achv4a01g000405	Achv4a01g000404,Achv4a01g000405	Achv4a01g000404,Achv4a01g000405	Achv4a01g000404
Chr01	4117894	4117919	26	None	None	Achv4a01g000405	None
Chr01	4834126	4834543	418	None	None	Achv4a01g000470	None
Chr01	5107563	5108185	623	None	None	Achv4a01g000495	None
Chr01	5708811	5710091	1281	None	None	Achv4a01g000545	None
Chr01	5711876	5712149	274	None	None	Achv4a01g000545	None
Chr01	5755198	5755686	489	None	None	None	None
Chr01	5761967	5776750	14784	Achv4a01g000550	Achv4a01g000550	Achv4a01g000550	None
Chr01	5783110	5787714	4605	None	Achv4a01g000551	Achv4a01g000551	Achv4a01g000551,Achv4a01g000552
Chr01	5845926	5852186	6261	Achv4a01g000559	Achv4a01g000559	Achv4a01g000559	Achv4a01g000558,Achv4a01g000559
Chr01	5962670	5963781	1112	None	None	None	None
Chr01	6059992	6067350	7359	None	Achv4a01g000574	Achv4a01g000574	Achv4a01g000574
Chr01	6069848	6075479	5632	Achv4a01g000575	Achv4a01g000575	Achv4a01g000575	None
Chr01	6104062	6110640	6579	None	Achv4a01g000578	Achv4a01g000578	Achv4a01g000578
Chr01	6248738	6251644	2907	None	None	None	None
Chr01	6310586	6311265	680	Achv4a01g000596	None	None	None
Chr01	6312215	6319238	7024	None	None	None	Achv4a01g000597
Chr01	6561150	6565815	4666	Achv4a01g000614	None	None	None
Chr01	6574889	6580068	5180	Achv4a01g000615	Achv4a01g000615	None	Achv4a01g000615,Achv4a01g000616
Chr01	6595604	6605381	9778	None	None	None	None
Chr01	6606936	6614061	7126	None	None	None	None
Chr01	6615616	6616789	1174	None	None	None	None
Chr01	6851923	6852555	633	Achv4a01g000632	None	None	None
Chr01	6866606	6867681	1076	None	None	Achv4a01g000633	None
Chr01	7009802	7012449	2648	None	None	None	Achv4a01g000650
Chr01	7504786	7510209	5424	None	None	None	None
Chr01	7512604	7513926	1323	Achv4a01g000689	Achv4a01g000689	Achv4a01g000689	None
Chr01	7913627	7913945	319	None	None	None	None
Chr01	7920450	7920933	484	None	None	None	None
Chr01	8147232	8148075	844	Achv4a01g000748	None	None	None
Chr01	8228707	8228910	204	None	None	None	None
Chr01	8251273	8252345	1073	None	None	None	None
Chr01	8253072	8253497	426	None	None	None	None
Chr01	8419843	8419844	2	None	None	None	None
Chr01	8459714	8459736	23	None	None	None	None
Chr01	8463408	8465974	2567	None	None	None	None
Chr01	8466882	8467356	475	None	None	None	None
Chr01	8468087	8468859	773	None	None	None	None
Chr01	8483118	8483932	815	None	None	None	None
Chr01	8486378	8489093	2716	None	None	None	None
Chr01	8495616	8502297	6682	None	None	None	None
Chr01	8533956	8534735	780	None	None	None	Achv4a01g000761
Chr01	8539497	8543306	3810	Achv4a01g000762	None	None	None
Chr01	9514576	9514785	210	None	None	None	None
Chr01	9536939	9537545	607	None	None	None	None
Chr01	9593370	9593909	540	None	None	Achv4a01g000833	None
Chr01	9598911	9600087	1177	None	None	Achv4a01g000833	None
Chr01	9787514	9789272	1759	None	None	None	None
Chr01	10999642	11000884	1243	Achv4a01g000898	None	None	None
Chr01	11019017	11022906	3890	None	None	None	Achv4a01g000899
Chr01	11095754	11100796	5043	None	None	None	None
Chr01	11108467	11120475	12009	None	None	None	None
Chr01	11151176	11188375	37200	Achv4a01g000903,Achv4a01g000904,Achv4a01g000905,Achv4a01g000906	Achv4a01g000903,Achv4a01g000904,Achv4a01g000905,Achv4a01g000906	Achv4a01g000903,Achv4a01g000904,Achv4a01g000906	Achv4a01g000903,Achv4a01g000904,Achv4a01g000905
Chr01	11297941	11303387	5447	None	None	None	None
Chr01	11305810	11305850	41	None	None	None	None
Chr01	11971640	12000789	29150	Achv4a01g000951	Achv4a01g000951	None	Achv4a01g000951
Chr01	12002981	12054086	51106	Achv4a01g000952,Achv4a01g000953,Achv4a01g000954,Achv4a01g000955,Achv4a01g000956	Achv4a01g000952,Achv4a01g000953,Achv4a01g000954,Achv4a01g000955,Achv4a01g000956	Achv4a01g000953,Achv4a01g000954,Achv4a01g000955,Achv4a01g000956	Achv4a01g000952,Achv4a01g000953,Achv4a01g000954,Achv4a01g000955,Achv4a01g000956
Chr01	12059704	12148676	88973	Achv4a01g000957,Achv4a01g000958	Achv4a01g000957,Achv4a01g000958	Achv4a01g000958	Achv4a01g000957,Achv4a01g000958
Chr01	12150888	12257258	106371	Achv4a01g000959,Achv4a01g000960,Achv4a01g000961,Achv4a01g000962,Achv4a01g000963,Achv4a01g000964,Achv4a01g000965,Achv4a01g000966	Achv4a01g000959,Achv4a01g000960,Achv4a01g000961,Achv4a01g000962,Achv4a01g000963,Achv4a01g000964,Achv4a01g000965,Achv4a01g000966	Achv4a01g000960,Achv4a01g000961,Achv4a01g000962,Achv4a01g000963,Achv4a01g000964	Achv4a01g000959,Achv4a01g000960,Achv4a01g000961,Achv4a01g000962,Achv4a01g000963,Achv4a01g000964,Achv4a01g000965,Achv4a01g000966,Achv4a01g000967
Chr01	12267332	12529148	261817	Achv4a01g000968,Achv4a01g000969,Achv4a01g000970,Achv4a01g000971,Achv4a01g000972,Achv4a01g000973,Achv4a01g000974,Achv4a01g000975,Achv4a01g000976,Achv4a01g000977,Achv4a01g000978,Achv4a01g000979	Achv4a01g000968,Achv4a01g000969,Achv4a01g000970,Achv4a01g000971,Achv4a01g000972,Achv4a01g000973,Achv4a01g000974,Achv4a01g000975,Achv4a01g000976,Achv4a01g000977,Achv4a01g000978	Achv4a01g000968,Achv4a01g000969,Achv4a01g000970,Achv4a01g000971,Achv4a01g000972,Achv4a01g000974,Achv4a01g000975,Achv4a01g000976,Achv4a01g000978	Achv4a01g000968,Achv4a01g000969,Achv4a01g000970,Achv4a01g000971,Achv4a01g000972,Achv4a01g000973,Achv4a01g000974,Achv4a01g000975,Achv4a01g000976,Achv4a01g000977,Achv4a01g000978
Chr01	12815969	12832810	16842	Achv4a01g001002,Achv4a01g001003,Achv4a01g001004	Achv4a01g001003,Achv4a01g001004	Achv4a01g001003,Achv4a01g001004	Achv4a01g001003
Chr01	12835745	12853379	17635	Achv4a01g001005	Achv4a01g001004,Achv4a01g001005	Achv4a01g001004,Achv4a01g001005	Achv4a01g001004
Chr01	12855713	12942394	86682	Achv4a01g001006,Achv4a01g001007,Achv4a01g001008,Achv4a01g001009,Achv4a01g001010,Achv4a01g001011	Achv4a01g001005,Achv4a01g001006,Achv4a01g001007,Achv4a01g001008,Achv4a01g001009,Achv4a01g001010,Achv4a01g001011	Achv4a01g001005,Achv4a01g001006,Achv4a01g001007,Achv4a01g001009,Achv4a01g001010,Achv4a01g001011	Achv4a01g001005,Achv4a01g001006,Achv4a01g001007,Achv4a01g001008,Achv4a01g001009,Achv4a01g001010,Achv4a01g001011
Chr01	12943837	12978287	34451	Achv4a01g001012,Achv4a01g001013	Achv4a01g001012	Achv4a01g001012	Achv4a01g001012
Chr01	13193358	13322875	129518	Achv4a01g001037,Achv4a01g001038,Achv4a01g001039,Achv4a01g001040,Achv4a01g001041,Achv4a01g001042,Achv4a01g001043,Achv4a01g001044,Achv4a01g001045	Achv4a01g001036,Achv4a01g001037,Achv4a01g001038,Achv4a01g001039,Achv4a01g001040,Achv4a01g001041,Achv4a01g001042,Achv4a01g001043,Achv4a01g001044,Achv4a01g001045	Achv4a01g001036,Achv4a01g001037,Achv4a01g001038,Achv4a01g001040,Achv4a01g001041,Achv4a01g001043,Achv4a01g001044,Achv4a01g001045	Achv4a01g001036,Achv4a01g001037,Achv4a01g001038,Achv4a01g001039,Achv4a01g001040,Achv4a01g001041,Achv4a01g001042,Achv4a01g001043,Achv4a01g001044,Achv4a01g001045
Chr01	13328832	13559079	230248	Achv4a01g001046,Achv4a01g001047,Achv4a01g001048,Achv4a01g001049,Achv4a01g001050,Achv4a01g001051,Achv4a01g001052,Achv4a01g001053,Achv4a01g001054,Achv4a01g001055,Achv4a01g001056,Achv4a01g001057,Achv4a01g001058,Achv4a01g001059,Achv4a01g001060,Achv4a01g001061	Achv4a01g001046,Achv4a01g001047,Achv4a01g001048,Achv4a01g001049,Achv4a01g001050,Achv4a01g001051,Achv4a01g001052,Achv4a01g001053,Achv4a01g001054,Achv4a01g001055,Achv4a01g001056,Achv4a01g001057,Achv4a01g001058,Achv4a01g001059,Achv4a01g001060,Achv4a01g001061	Achv4a01g001046,Achv4a01g001048,Achv4a01g001049,Achv4a01g001050,Achv4a01g001051,Achv4a01g001052,Achv4a01g001053,Achv4a01g001054,Achv4a01g001055,Achv4a01g001056,Achv4a01g001057,Achv4a01g001058,Achv4a01g001059,Achv4a01g001060,Achv4a01g001061	Achv4a01g001046,Achv4a01g001047,Achv4a01g001048,Achv4a01g001049,Achv4a01g001050,Achv4a01g001051,Achv4a01g001052,Achv4a01g001053,Achv4a01g001054,Achv4a01g001055,Achv4a01g001056,Achv4a01g001057,Achv4a01g001058,Achv4a01g001059,Achv4a01g001060
Chr01	13563402	13616693	53292	Achv4a01g001062,Achv4a01g001063,Achv4a01g001064,Achv4a01g001065,Achv4a01g001066,Achv4a01g001067	Achv4a01g001061,Achv4a01g001062,Achv4a01g001063,Achv4a01g001064,Achv4a01g001065,Achv4a01g001066,Achv4a01g001067	Achv4a01g001061,Achv4a01g001062,Achv4a01g001063,Achv4a01g001064,Achv4a01g001065,Achv4a01g001066,Achv4a01g001067	Achv4a01g001061,Achv4a01g001062,Achv4a01g001063,Achv4a01g001064,Achv4a01g001065,Achv4a01g001066,Achv4a01g001067
Chr01	13617765	13680395	62631	Achv4a01g001068,Achv4a01g001069,Achv4a01g001070,Achv4a01g001071,Achv4a01g001072,Achv4a01g001073,Achv4a01g001074,Achv4a01g001075,Achv4a01g001076	Achv4a01g001068,Achv4a01g001069,Achv4a01g001070,Achv4a01g001071,Achv4a01g001072,Achv4a01g001073,Achv4a01g001074,Achv4a01g001075,Achv4a01g001076	Achv4a01g001069,Achv4a01g001070,Achv4a01g001071,Achv4a01g001072	Achv4a01g001068,Achv4a01g001069,Achv4a01g001070,Achv4a01g001071,Achv4a01g001072,Achv4a01g001073,Achv4a01g001074,Achv4a01g001075,Achv4a01g001076
Chr01	13849909	13849910	2	None	None	None	None
Chr01	13876052	13883342	7291	Achv4a01g001089,Achv4a01g001090	Achv4a01g001090	None	Achv4a01g001090,Achv4a01g001091
Chr01	13885239	13887374	2136	Achv4a01g001091	None	None	None
Chr01	13892304	13894614	2311	Achv4a01g001092	Achv4a01g001092	None	Achv4a01g001092
Chr01	14108384	14108927	544	None	None	None	None
Chr01	14473154	14474397	1244	Achv4a01g001138	None	None	None
Chr01	14480358	14484699	4342	None	Achv4a01g001139	Achv4a01g001139	Achv4a01g001139
Chr01	14600216	14682371	82156	Achv4a01g001146,Achv4a01g001147	Achv4a01g001145,Achv4a01g001146,Achv4a01g001147	Achv4a01g001145,Achv4a01g001146,Achv4a01g001147	Achv4a01g001145,Achv4a01g001146
Chr01	14702263	14717967	15705	Achv4a01g001150,Achv4a01g001151	Achv4a01g001150,Achv4a01g001151	Achv4a01g001151	Achv4a01g001150
Chr01	15471195	15471254	60	None	None	None	None
Chr01	15479866	15480159	294	None	None	None	None
Chr01	16048546	16049867	1322	None	None	Achv4a01g001249	None
Chr01	16146541	16148871	2331	None	None	None	None
Chr01	16151389	16152234	846	None	None	None	None
Chr01	16214155	16216377	2223	Achv4a01g001266	None	None	None
Chr01	16224013	16231910	7898	None	None	None	None
Chr01	16970204	16977532	7329	None	None	None	None
Chr01	16998942	17006166	7225	None	None	None	None
Chr01	17073826	17076093	2268	None	None	None	Achv4a01g001328
Chr01	17495904	17504854	8951	None	Achv4a01g001357	Achv4a01g001357	Achv4a01g001357
Chr01	17507455	17508142	688	None	None	None	None
Chr01	17637869	17640747	2879	None	None	None	None
Chr01	17947597	17950787	3191	Achv4a01g001389	None	None	None
Chr01	18000660	18002434	1775	None	None	Achv4a01g001392	None
Chr01	18059476	18059488	13	Achv4a01g001394	None	None	None
Chr01	18067246	18070030	2785	None	None	None	None
Chr01	18129189	18132351	3163	Achv4a01g001398	None	None	None
Chr01	18307949	18315160	7212	None	None	None	None
Chr01	18316159	18329815	13657	None	None	None	None
Chr01	18450416	18455461	5046	Achv4a01g001421	Achv4a01g001421	Achv4a01g001421	Achv4a01g001420,Achv4a01g001421
Chr01	18462671	18477806	15136	Achv4a01g001422	Achv4a01g001422	Achv4a01g001422	None
Chr01	18526296	18565674	39379	Achv4a01g001428,Achv4a01g001429,Achv4a01g001430,Achv4a01g001431,Achv4a01g001432,Achv4a01g001433	Achv4a01g001429,Achv4a01g001430,Achv4a01g001431,Achv4a01g001432,Achv4a01g001433	Achv4a01g001430	Achv4a01g001429,Achv4a01g001430,Achv4a01g001431,Achv4a01g001432,Achv4a01g001433
Chr01	19033719	19034003	285	None	None	Achv4a01g001468	None
Chr01	19049424	19049543	120	Achv4a01g001469,Achv4a01g001470	None	None	None
Chr01	19175200	19186494	11295	None	Achv4a01g001478	Achv4a01g001478	Achv4a01g001478
Chr01	19437914	19439205	1292	None	None	Achv4a01g001500	None
Chr01	19686708	19686832	125	None	None	None	Achv4a01g001519,Achv4a01g001520
Chr01	19769812	19772359	2548	None	None	None	None
Chr01	19869815	19870076	262	None	None	Achv4a01g001534	None
Chr01	19925429	19935232	9804	Achv4a01g001542	Achv4a01g001541,Achv4a01g001542	Achv4a01g001541,Achv4a01g001542	Achv4a01g001541
Chr01	19937813	19940869	3057	Achv4a01g001543	Achv4a01g001542,Achv4a01g001543	Achv4a01g001542,Achv4a01g001543	Achv4a01g001542
Chr01	19958847	19963162	4316	Achv4a01g001545	None	None	None
Chr01	19966648	19967240	593	Achv4a01g001546	None	None	None
Chr01	20805149	20806378	1230	None	None	None	None
Chr01	20923571	20932008	8438	None	None	None	None
Chr02	1	8816	8816	Achv4a02g001640	None	None	None
Chr02	224537	225192	656	None	None	Achv4a02g001659	None
Chr02	349781	349789	9	Achv4a02g001675	None	None	None
Chr02	577457	577757	301	Achv4a02g001702	Achv4a02g001702	None	None
Chr02	853162	853754	593	None	Achv4a02g001734	Achv4a02g001734	None
Chr02	855500	856270	771	None	None	Achv4a02g001734	None
Chr02	868728	868834	107	None	None	None	Achv4a02g001737,Achv4a02g001738
Chr02	870846	875936	5091	Achv4a02g001739	Achv4a02g001738,Achv4a02g001739	Achv4a02g001738,Achv4a02g001739	Achv4a02g001738
Chr02	877360	891551	14192	Achv4a02g001740,Achv4a02g001741	Achv4a02g001740	Achv4a02g001740	Achv4a02g001739,Achv4a02g001740
Chr02	903522	905721	2200	Achv4a02g001745	Achv4a02g001744,Achv4a02g001745	Achv4a02g001744	Achv4a02g001744
Chr02	916459	916776	318	Achv4a02g001747,Achv4a02g001748	None	None	None
Chr02	924892	929770	4879	Achv4a02g001751	Achv4a02g001750	Achv4a02g001750	Achv4a02g001750
Chr02	932435	951440	19006	Achv4a02g001752,Achv4a02g001753	Achv4a02g001752,Achv4a02g001753	Achv4a02g001752,Achv4a02g001753	Achv4a02g001751,Achv4a02g001752,Achv4a02g001753
Chr02	960070	966454	6385	Achv4a02g001754	Achv4a02g001754	None	None
Chr02	1096912	1097624	713	None	None	None	None
Chr02	1321402	1328844	7443	None	Achv4a02g001784	Achv4a02g001784	Achv4a02g001784,Achv4a02g001785
Chr02	1385810	1386008	199	Achv4a02g001793	None	None	None
Chr02	1387149	1391786	4638	Achv4a02g001793	None	None	Achv4a02g001794
Chr02	1490536	1491033	498	None	None	None	None
Chr02	1740517	1741880	1364	None	None	Achv4a02g001835	None
Chr02	1746892	1753516	6625	Achv4a02g001836	Achv4a02g001835,Achv4a02g001836	Achv4a02g001835,Achv4a02g001836	Achv4a02g001835,Achv4a02g001836
Chr02	1851674	1852694	1021	None	Achv4a02g001849	Achv4a02g001849	None
Chr02	1853779	1854030	252	None	None	Achv4a02g001849	None
Chr02	2046487	2050115	3629	Achv4a02g001874	Achv4a02g001873	Achv4a02g001873	Achv4a02g001873
Chr02	2094070	2095203	1134	None	None	None	None
Chr02	2227407	2228813	1407	None	None	Achv4a02g001895	None
Chr02	2510278	2510487	210	Achv4a02g001919	None	None	None
Chr02	2749972	2751789	1818	None	None	None	Achv4a02g001948
Chr02	2780522	2784285	3764	None	None	None	None
Chr02	3308916	3314984	6069	Achv4a02g001998	Achv4a02g001997,Achv4a02g001998	Achv4a02g001997,Achv4a02g001998	Achv4a02g001997,Achv4a02g001998
Chr02	3318763	3326131	7369	Achv4a02g001999,Achv4a02g002000	Achv4a02g001999,Achv4a02g002000	Achv4a02g001999,Achv4a02g002000	Achv4a02g001999
Chr02	3616547	3617449	903	None	None	None	Achv4a02g002027
Chr02	3623924	3635239	11316	Achv4a02g002028,Achv4a02g002029	Achv4a02g002028,Achv4a02g002029	Achv4a02g002028,Achv4a02g002029	Achv4a02g002028
Chr02	4105273	4107838	2566	Achv4a02g002073	None	None	None
Chr02	4279160	4279500	341	None	None	Achv4a02g002088	None
Chr02	4280427	4293098	12672	None	Achv4a02g002088	Achv4a02g002088	Achv4a02g002088,Achv4a02g002089
Chr02	4340821	4341716	896	None	None	Achv4a02g002094	None
Chr02	4350496	4356373	5878	None	None	None	None
Chr02	4358029	4358266	238	None	None	None	None
Chr02	4360434	4362295	1862	None	None	None	None
Chr02	4952452	4957544	5093	Achv4a02g002157	None	None	None
Chr02	5001612	5003061	1450	None	None	None	None
Chr02	5004231	5004255	25	None	None	None	None
Chr02	5036036	5038554	2519	None	None	None	Achv4a02g002162
Chr02	5256102	5260850	4749	Achv4a02g002185	Achv4a02g002185	Achv4a02g002185	None
Chr02	5624958	5625227	270	Achv4a02g002221	None	None	None
Chr02	6408384	6408414	31	None	None	None	None
Chr02	6409691	6411050	1360	None	None	None	None
Chr02	6998213	6998899	687	None	None	Achv4a02g002341	None
Chr02	7003831	7003831	1	None	None	Achv4a02g002341	None
Chr02	7217849	7223926	6078	None	None	None	None
Chr02	7229562	7232720	3159	Achv4a02g002365	Achv4a02g002365	Achv4a02g002365	None
Chr02	7251505	7253452	1948	None	Achv4a02g002367	Achv4a02g002367	Achv4a02g002367,Achv4a02g002368
Chr02	7255875	7256410	536	Achv4a02g002369	Achv4a02g002368	Achv4a02g002368	Achv4a02g002368
Chr02	7451467	7451468	2	None	None	Achv4a02g002384	None
Chr02	7788941	7797460	8520	Achv4a02g002416	Achv4a02g002416	None	Achv4a02g002416
Chr02	7798639	7799267	629	None	None	None	Achv4a02g002416,Achv4a02g002417
Chr02	7919060	7925839	6780	None	None	None	None
Chr02	8154428	8154482	55	None	None	None	None
Chr02	8167996	8171829	3834	None	Achv4a02g002441	Achv4a02g002441	Achv4a02g002441
Chr02	8174006	8180508	6503	Achv4a02g002442	Achv4a02g002442	Achv4a02g002442	Achv4a02g002442
Chr02	8182399	8182640	242	None	None	None	None
Chr02	8191166	8192188	1023	None	None	None	None
Chr02	8193762	8203787	10026	None	None	None	None
Chr02	8240261	8241189	929	None	None	None	Achv4a02g002445
Chr02	8242859	8248767	5909	Achv4a02g002446,Achv4a02g002447	Achv4a02g002445,Achv4a02g002446	Achv4a02g002445,Achv4a02g002446	Achv4a02g002445,Achv4a02g002446
Chr02	8407479	8408783	1305	Achv4a02g002461	None	None	None
Chr02	8654612	8654647	36	None	None	None	None
Chr02	8789385	8789505	121	None	None	Achv4a02g002491	None
Chr02	8796929	8799781	2853	None	None	None	Achv4a02g002492
Chr02	8800837	8801992	1156	None	Achv4a02g002492	None	Achv4a02g002492
Chr02	8817077	8821212	4136	None	None	None	None
Chr02	8823790	8824737	948	None	None	None	None
Chr02	8830952	8831244	293	None	None	None	Achv4a02g002494
Chr02	9008651	9009159	509	Achv4a02g002509	None	None	None
Chr02	9010782	9015768	4987	None	None	None	Achv4a02g002510
Chr02	9875695	9882443	6749	Achv4a02g002566	None	None	Achv4a02g002565
Chr02	10735928	10736893	966	None	None	None	None
Chr02	10740698	10740719	22	None	None	None	None
Chr02	10826236	10826248	13	None	None	None	None
Chr02	10832743	10833263	521	None	None	None	None
Chr02	11815150	11816046	897	None	None	None	None
Chr02	12175673	12175747	75	None	None	None	None
Chr02	12571021	12571296	276	None	None	None	None
Chr02	12784785	12785406	622	None	None	None	None
Chr02	12906182	12906215	34	None	None	None	None
Chr02	12908761	12909373	613	None	None	None	None
Chr02	13033158	13033512	355	None	None	None	None
Chr02	13398187	13398742	556	None	None	None	None
Chr02	13421540	13422538	999	None	None	None	None
Chr02	13428335	13429837	1503	None	None	None	None
Chr02	13502079	13502172	94	None	None	None	None
Chr02	13580618	13580809	192	None	Achv4a02g002748	Achv4a02g002748	None
Chr02	13910879	13917353	6475	None	Achv4a02g002772	Achv4a02g002772	None
Chr02	14138131	14143601	5471	None	None	None	Achv4a02g002789
Chr02	14148536	14149198	663	None	None	None	Achv4a02g002790
Chr02	14477036	14477614	579	None	None	None	None
Chr02	14479015	14479180	166	None	None	None	None
Chr02	14590811	14594014	3204	Achv4a02g002820	None	None	None
Chr02	14595029	14596485	1457	None	None	None	None
Chr02	15132113	15138069	5957	Achv4a02g002869	None	None	None
Chr02	15141433	15147500	6068	Achv4a02g002870	Achv4a02g002870	Achv4a02g002870	Achv4a02g002870
Chr02	15178820	15187654	8835	Achv4a02g002874,Achv4a02g002875	Achv4a02g002874	Achv4a02g002874	Achv4a02g002874
Chr02	15443749	15443956	208	None	None	Achv4a02g002895	None
Chr02	15540410	15541404	995	None	None	None	Achv4a02g002904
Chr02	15542076	15544738	2663	None	None	None	None
Chr02	15571581	15571587	7	None	None	Achv4a02g002908	None
Chr02	15659417	15660550	1134	None	None	None	None
Chr02	15664420	15674259	9840	None	None	None	None
Chr02	15693032	15694356	1325	None	None	None	None
Chr02	15708811	15709223	413	None	None	None	None
Chr02	15772649	15786853	14205	None	Achv4a02g002924	Achv4a02g002924	Achv4a02g002924
Chr02	15791053	15792920	1868	Achv4a02g002925	Achv4a02g002925	Achv4a02g002925	None
Chr02	15827269	15827937	669	Achv4a02g002928	None	None	None
Chr02	15835039	15849502	14464	Achv4a02g002929	None	None	None
Chr02	15851692	15861745	10054	Achv4a02g002930,Achv4a02g002931	Achv4a02g002930,Achv4a02g002931	Achv4a02g002930,Achv4a02g002931	Achv4a02g002930
Chr02	15870762	15872133	1372	None	None	None	None
Chr02	16190099	16196357	6259	None	Achv4a02g002962	Achv4a02g002962	Achv4a02g002962,Achv4a02g002963
Chr02	16492299	16493294	996	None	None	Achv4a02g002987	None
Chr02	16618362	16620392	2031	None	Achv4a02g002997	Achv4a02g002997	None
Chr02	16714515	16718644	4130	Achv4a02g003009	Achv4a02g003009	Achv4a02g003009	Achv4a02g003009
Chr02	16747905	16775487	27583	Achv4a02g003010	Achv4a02g003010	Achv4a02g003010	None
Chr02	16781255	16784234	2980	None	None	None	Achv4a02g003011
Chr02	16793125	16797697	4573	None	None	None	None
Chr02	16806756	16813254	6499	None	None	None	None
Chr02	16815281	16815573	293	None	None	None	None
Chr02	16905397	16912738	7342	None	Achv4a02g003024	Achv4a02g003024	None
Chr02	16924316	16931215	6900	Achv4a02g003025	None	None	None
Chr02	17435526	17436856	1331	Achv4a02g003070	None	None	None
Chr02	17440221	17440227	7	None	None	None	None
Chr02	17935640	17935985	346	None	None	Achv4a02g003112	Achv4a02g003113
Chr02	17961701	17962770	1070	None	None	None	None
Chr03	1	32765	32765	Achv4a03g003115	Achv4a03g003115	Achv4a03g003115	Achv4a03g003115
Chr03	33961	46999	13039	Achv4a03g003116	Achv4a03g003116	Achv4a03g003116	Achv4a03g003116,Achv4a03g003117
Chr03	50354	50359	6	Achv4a03g003117,Achv4a03g003118	None	None	None
Chr03	52645	54425	1781	None	None	None	Achv4a03g003118
Chr03	55343	108116	52774	Achv4a03g003119,Achv4a03g003120,Achv4a03g003121,Achv4a03g003122,Achv4a03g003123	Achv4a03g003119,Achv4a03g003120,Achv4a03g003121,Achv4a03g003122,Achv4a03g003123	Achv4a03g003119,Achv4a03g003120,Achv4a03g003121,Achv4a03g003122,Achv4a03g003123	Achv4a03g003119,Achv4a03g003120,Achv4a03g003121,Achv4a03g003122,Achv4a03g003123
Chr03	122752	125134	2383	None	None	Achv4a03g003124	None
Chr03	294617	295667	1051	None	None	None	None
Chr03	301357	302164	808	None	None	None	None
Chr03	304366	307583	3218	None	None	None	None
Chr03	308730	309879	1150	Achv4a03g003143	None	None	None
Chr03	512768	512769	2	None	None	Achv4a03g003168	None
Chr03	614448	626865	12418	None	Achv4a03g003178	Achv4a03g003178	Achv4a03g003178
Chr03	655336	684768	29433	Achv4a03g003183,Achv4a03g003184	Achv4a03g003183,Achv4a03g003184	Achv4a03g003183,Achv4a03g003184	Achv4a03g003182,Achv4a03g003183
Chr03	1192848	1199199	6352	None	Achv4a03g003230	Achv4a03g003230	Achv4a03g003230
Chr03	1200708	1200726	19	Achv4a03g003231	None	None	None
Chr03	1256795	1258482	1688	None	Achv4a03g003239	Achv4a03g003239	None
Chr03	1263805	1263818	14	None	None	Achv4a03g003239	None
Chr03	1813839	1815023	1185	None	None	None	Achv4a03g003312
Chr03	2252421	2257834	5414	Achv4a03g003366	Achv4a03g003366	Achv4a03g003366	Achv4a03g003365
Chr03	3033188	3033194	7	None	None	None	None
Chr03	3133799	3134039	241	None	None	Achv4a03g003461	None
Chr03	3913154	3914212	1059	None	None	None	None
Chr03	4549308	4549611	304	Achv4a03g003600	None	None	None
Chr03	4551893	4555831	3939	Achv4a03g003601	Achv4a03g003601	None	Achv4a03g003601
Chr03	5257518	5259080	1563	Achv4a03g003682	None	None	None
Chr03	5260299	5266837	6539	Achv4a03g003683	Achv4a03g003683	Achv4a03g003683	None
Chr03	6200152	6201555	1404	Achv4a03g003771	Achv4a03g003771	None	Achv4a03g003771
Chr03	6593982	6599838	5857	Achv4a03g003796	None	None	None
Chr03	6646399	6646425	27	None	None	None	Achv4a03g003799
Chr03	6647914	6649555	1642	Achv4a03g003799	Achv4a03g003799	Achv4a03g003799	None
Chr03	6760146	6760250	105	None	None	Achv4a03g003808	None
Chr03	6765026	6766513	1488	None	None	Achv4a03g003808	None
Chr03	6775336	6788123	12788	Achv4a03g003809,Achv4a03g003810,Achv4a03g003811,Achv4a03g003812,Achv4a03g003813	Achv4a03g003810,Achv4a03g003811,Achv4a03g003812	Achv4a03g003810,Achv4a03g003811,Achv4a03g003812	Achv4a03g003810,Achv4a03g003811,Achv4a03g003812
Chr03	6857730	6869086	11357	Achv4a03g003821	Achv4a03g003820,Achv4a03g003821	Achv4a03g003820,Achv4a03g003821	Achv4a03g003820
Chr03	6963432	6970897	7466	Achv4a03g003832	Achv4a03g003831,Achv4a03g003832	Achv4a03g003831,Achv4a03g003832	Achv4a03g003831,Achv4a03g003832
Chr03	7183581	7187583	4003	Achv4a03g003863	Achv4a03g003863	Achv4a03g003863	Achv4a03g003862
Chr03	7247499	7258926	11428	Achv4a03g003871	Achv4a03g003871	Achv4a03g003871	Achv4a03g003871
Chr03	7261767	7262815	1049	Achv4a03g003872	Achv4a03g003872	Achv4a03g003872	None
Chr03	7272578	7272690	113	Achv4a03g003873	None	None	None
Chr03	7370818	7370832	15	None	None	None	Achv4a03g003890
Chr03	7377095	7377554	460	None	None	None	None
Chr03	7561842	7561852	11	None	None	None	None
Chr03	7589153	7589225	73	Achv4a03g003914	None	None	None
Chr03	8029787	8116255	86469	Achv4a03g003961,Achv4a03g003962,Achv4a03g003963,Achv4a03g003964,Achv4a03g003965,Achv4a03g003966,Achv4a03g003967,Achv4a03g003968,Achv4a03g003969,Achv4a03g003970	Achv4a03g003961,Achv4a03g003962,Achv4a03g003963,Achv4a03g003964,Achv4a03g003965,Achv4a03g003966,Achv4a03g003967,Achv4a03g003968,Achv4a03g003969,Achv4a03g003970	Achv4a03g003961,Achv4a03g003962,Achv4a03g003963,Achv4a03g003964,Achv4a03g003965,Achv4a03g003966,Achv4a03g003967,Achv4a03g003968,Achv4a03g003969,Achv4a03g003970	Achv4a03g003960,Achv4a03g003961,Achv4a03g003962,Achv4a03g003963,Achv4a03g003964,Achv4a03g003965,Achv4a03g003966,Achv4a03g003967,Achv4a03g003968,Achv4a03g003969,Achv4a03g003970
Chr03	8119241	8137697	18457	Achv4a03g003971	Achv4a03g003971	Achv4a03g003971	None
Chr03	8275012	8275015	4	None	None	None	None
Chr03	8308563	8314120	5558	None	None	None	None
Chr03	8322981	8328299	5319	Achv4a03g003990,Achv4a03g003991	Achv4a03g003990,Achv4a03g003991	Achv4a03g003990,Achv4a03g003991	Achv4a03g003990
Chr03	8329129	8329561	433	None	None	Achv4a03g003991	None
Chr03	8365743	8375694	9952	None	Achv4a03g003996	Achv4a03g003996	Achv4a03g003996
Chr03	8470602	8470608	7	Achv4a03g004009	None	None	None
Chr03	8476828	8478421	1594	Achv4a03g004010	Achv4a03g004010	None	None
Chr03	8499783	8504600	4818	Achv4a03g004013	Achv4a03g004012	Achv4a03g004012	Achv4a03g004012
Chr03	8597758	8597902	145	Achv4a03g004018	None	None	None
Chr03	8600823	8600864	42	None	None	None	None
Chr03	8603606	8610221	6616	None	None	None	Achv4a03g004019
Chr03	8692230	8698723	6494	None	None	None	None
Chr03	8700416	8705269	4854	Achv4a03g004028	None	None	None
Chr03	9453468	9464898	11431	Achv4a03g004117	Achv4a03g004117	Achv4a03g004117	Achv4a03g004117
Chr03	9476404	9481797	5394	Achv4a03g004118	Achv4a03g004118	Achv4a03g004118	Achv4a03g004118,Achv4a03g004119
Chr03	9564575	9564585	11	None	None	None	None
Chr03	9570383	9570582	200	None	None	None	Achv4a03g004125
Chr03	9614694	9614962	269	None	None	Achv4a03g004131	None
Chr03	9692259	9692968	710	None	None	None	Achv4a03g004142
Chr03	9823783	9824414	632	None	None	Achv4a03g004151	None
Chr03	10104614	10112489	7876	Achv4a03g004181,Achv4a03g004182	Achv4a03g004181,Achv4a03g004182	None	Achv4a03g004180,Achv4a03g004181,Achv4a03g004182
Chr03	10211009	10211633	625	Achv4a03g004191	None	None	Achv4a03g004192
Chr03	10286739	10297547	10809	Achv4a03g004195	Achv4a03g004195	Achv4a03g004195	Achv4a03g004195
Chr03	10306738	10307553	816	Achv4a03g004196	None	None	None
Chr03	10385606	10391181	5576	Achv4a03g004201	None	None	None
Chr03	10396261	10398499	2239	None	None	None	None
Chr03	10484237	10484924	688	Achv4a03g004210	None	None	Achv4a03g004211
Chr03	10507449	10510079	2631	Achv4a03g004214	None	None	None
Chr03	10527370	10538131	10762	Achv4a03g004217,Achv4a03g004218	Achv4a03g004218	Achv4a03g004218	Achv4a03g004218
Chr03	10546136	10546178	43	None	None	None	None
Chr03	10547967	10563981	16015	Achv4a03g004219,Achv4a03g004220	Achv4a03g004219,Achv4a03g004220	Achv4a03g004219,Achv4a03g004220	Achv4a03g004219
Chr03	10565013	10571314	6302	Achv4a03g004221	Achv4a03g004220,Achv4a03g004221	Achv4a03g004220,Achv4a03g004221	Achv4a03g004220
Chr03	10578882	10581680	2799	Achv4a03g004222	Achv4a03g004222	Achv4a03g004222	None
Chr03	10584448	10584451	4	Achv4a03g004222	None	None	Achv4a03g004223
Chr03	10588500	10588503	4	None	None	Achv4a03g004223	None
Chr03	10622411	10628010	5600	Achv4a03g004229	Achv4a03g004229	Achv4a03g004229	Achv4a03g004229,Achv4a03g004230
Chr03	10665593	10668165	2573	Achv4a03g004237	None	None	None
Chr03	10982668	10983146	479	None	None	Achv4a03g004264	None
Chr03	11572039	11572074	36	None	None	None	None
Chr03	11708591	11712354	3764	Achv4a03g004331	Achv4a03g004331	Achv4a03g004331	Achv4a03g004331
Chr03	11868018	11881206	13189	Achv4a03g004347,Achv4a03g004348	Achv4a03g004347,Achv4a03g004348	Achv4a03g004348	Achv4a03g004347,Achv4a03g004348
Chr03	11889817	11896061	6245	None	None	None	Achv4a03g004349
Chr03	12354803	12354803	1	None	None	Achv4a03g004388	None
Chr03	12361321	12364898	3578	Achv4a03g004389	Achv4a03g004388	Achv4a03g004388	Achv4a03g004388
Chr03	12440878	12442339	1462	None	None	None	None
Chr03	12452464	12453085	622	None	None	None	None
Chr03	12770189	12770425	237	None	None	None	None
Chr03	12982057	13036275	54219	None	None	None	None
Chr03	13037629	13040701	3073	None	None	None	None
Chr03	13042056	13042914	859	None	None	None	None
Chr03	13044268	13045126	859	None	None	None	None
Chr03	13047218	13051026	3809	None	None	None	None
Chr03	13053856	13053976	121	None	None	None	None
Chr03	13056807	13057664	858	None	None	None	None
Chr03	13060495	13062091	1597	None	None	None	None
Chr03	13063445	13063566	122	None	None	None	None
Chr03	13065658	13083030	17373	None	None	None	None
Chr03	13084384	13084505	122	None	None	None	None
Chr03	13085859	13158374	72516	None	None	None	None
Chr03	13162674	13163624	951	None	None	None	None
Chr03	13167924	13179204	11281	None	None	None	None
Chr03	13182693	13188068	5376	None	None	None	None
Chr03	13852315	13852585	271	None	None	None	None
Chr03	13864821	13874306	9486	None	None	None	None
Chr03	13875715	13877413	1699	None	None	None	None
Chr03	13879333	13879587	255	None	None	None	None
Chr03	13922143	13924302	2160	None	None	None	None
Chr03	13938881	13940067	1187	None	None	None	None
Chr03	13955556	13955810	255	None	None	None	None
Chr03	13964857	13965266	410	None	None	None	None
Chr03	14001366	14022618	21253	None	None	None	None
Chr03	14024364	14025201	838	None	None	None	None
Chr03	14027204	14035378	8175	None	None	None	None
Chr03	14037982	14043083	5102	None	None	None	None
Chr03	14044826	14048251	3426	None	None	None	None
Chr03	14049997	14056517	6521	None	None	None	None
Chr03	14058544	14058749	206	None	None	None	None
Chr03	14060776	14060981	206	None	None	None	None
Chr03	14062728	14067878	5151	None	None	None	None
Chr03	14070486	14072697	2212	None	None	None	None
Chr03	14074723	14074929	207	None	None	None	None
Chr03	14078400	14081366	2967	None	None	None	None
Chr03	14084254	14084814	561	None	None	None	None
Chr03	14086560	14089983	3424	None	None	None	None
Chr03	14094589	14098591	4003	None	None	None	None
Chr03	14100616	14102898	2283	None	None	None	None
Chr03	14104060	14106341	2282	None	None	None	None
Chr03	14107504	14109786	2283	None	None	None	None
Chr03	14117921	14120346	2426	None	None	None	None
Chr03	14122093	14122934	842	None	None	None	None
Chr03	14124681	14125520	840	None	None	None	None
Chr03	14127268	14129832	2565	None	None	None	None
Chr03	14135033	14135874	842	None	None	None	None
Chr03	14157447	14161735	4289	None	None	None	None
Chr03	14165204	14167750	2547	None	None	None	None
Chr03	14169496	14190794	21299	None	None	None	None
Chr03	14192186	14192520	335	None	None	None	None
Chr03	14197364	14197698	335	None	None	None	None
Chr03	14200816	14201150	335	None	None	None	None
Chr03	14208583	14208917	335	None	None	None	None
Chr03	14211172	14211506	335	None	None	None	None
Chr03	14217213	14217547	335	None	None	None	None
Chr03	14248279	14250339	2061	None	None	None	None
Chr03	14255184	14258970	3787	None	None	None	None
Chr03	14260362	14273187	12826	None	None	None	None
Chr03	14274578	14277502	2925	None	None	None	None
Chr03	14278893	14280090	1198	None	None	None	None
Chr03	14281481	14286992	5512	None	None	None	None
Chr03	14288382	14295619	7238	None	None	None	None
Chr03	14297873	14300794	2922	None	None	None	None
Chr03	14302373	14303449	1077	None	None	None	None
Chr03	14304576	14313459	8884	None	None	None	None
Chr03	14314767	14326130	11364	None	None	None	None
Chr03	14327657	14396550	68894	None	None	None	None
Chr03	14397587	14399534	1948	None	None	None	None
Chr03	14400905	14410664	9760	None	None	None	None
Chr03	14412045	14432816	20772	None	None	None	None
Chr03	14434174	14443300	9127	None	None	None	None
Chr03	14444453	14449789	5337	None	None	None	None
Chr03	14451170	14478988	27819	None	None	None	None
Chr03	14486142	14500003	13862	None	None	None	None
Chr03	14501962	14508342	6381	None	None	None	None
Chr03	14509385	14516495	7111	None	None	None	None
Chr03	14520806	14521422	617	None	None	None	None
Chr03	14620106	14631351	11246	None	None	None	None
Chr03	14636510	14641435	4926	None	None	None	None
Chr03	14649350	14649676	327	None	None	None	None
Chr03	14652555	14653851	1297	None	None	None	None
Chr03	14657797	14658995	1199	None	None	None	None
Chr03	14660333	14663280	2948	None	None	None	None
Chr03	14664619	14669278	4660	None	None	None	None
Chr03	14672371	14672705	335	None	None	None	None
Chr03	14674085	14682828	8744	None	None	None	None
Chr03	14683831	14687014	3184	None	None	None	None
Chr03	14688017	14688023	7	None	None	None	None
Chr03	14689883	14690890	1008	None	None	None	None
Chr03	14691893	14692901	1009	None	None	None	None
Chr03	14693904	14693910	7	None	None	None	None
Chr03	14694913	14694919	7	None	None	None	None
Chr03	14695922	14695928	7	None	None	None	None
Chr03	14696930	14696936	7	None	None	None	None
Chr03	14697938	14705921	7984	None	None	None	None
Chr03	14707265	14708688	1424	None	None	None	None
Chr03	14711396	14711993	598	None	None	None	None
Chr03	14713049	14721789	8741	None	None	None	None
Chr03	14724031	14724373	343	None	None	None	None
Chr03	14725744	14726086	343	None	None	None	None
Chr03	14727459	14728658	1200	None	None	None	None
Chr03	14731744	14734659	2916	None	None	None	None
Chr03	14736030	14744944	8915	None	None	None	None
Chr03	14746316	14750935	4620	None	None	None	None
Chr03	14752315	14756945	4631	None	None	None	None
Chr03	14758317	14758659	343	None	None	None	None
Chr03	14760031	14760373	343	None	None	None	None
Chr03	14761745	14762944	1200	None	None	None	None
Chr03	14764316	14765515	1200	None	None	None	None
Chr03	14766887	14767229	343	None	None	None	None
Chr03	14768601	14768935	335	None	None	None	None
Chr03	14770315	14781803	11489	None	None	None	None
Chr03	14783175	14783509	335	None	None	None	None
Chr03	14784889	14785223	335	None	None	None	None
Chr03	14786603	14786945	343	None	None	None	None
Chr03	14789174	14789508	335	None	None	None	None
Chr03	14790888	14792944	2057	None	None	None	None
Chr03	14794316	14794650	335	None	None	None	None
Chr03	14796030	14796372	343	None	None	None	None
Chr03	14798601	14798943	343	None	None	None	None
Chr03	14800315	14805791	5477	None	None	None	None
Chr03	14807171	14807505	335	None	None	None	None
Chr03	14809743	14810077	335	None	None	None	None
Chr03	14811457	14812648	1192	None	None	None	None
Chr03	14814884	14819510	4627	None	None	None	None
Chr03	14820882	14821639	758	None	None	None	None
Chr03	14831760	14833054	1295	None	None	None	None
Chr03	14834434	14835624	1191	None	None	None	None
Chr03	14838717	14839059	343	None	None	None	None
Chr03	14841296	14842487	1192	None	None	None	None
Chr03	14843868	14844202	335	None	None	None	None
Chr03	14845582	14847631	2050	None	None	None	None
Chr03	14853293	14855341	2049	None	None	None	None
Chr03	14857574	14857908	335	None	None	None	None
Chr03	14860999	14861018	20	None	None	None	None
Chr03	14876182	14878243	2062	None	None	None	None
Chr03	14880317	14880638	322	None	None	None	None
Chr03	14881590	14897181	15592	None	None	None	None
Chr03	14910986	14911656	671	None	None	None	None
Chr03	14937073	14937443	371	None	None	None	None
Chr03	14939803	14943714	3912	None	None	None	None
Chr03	14948530	14954332	5803	None	None	None	None
Chr03	14957775	14959507	1733	None	None	None	None
Chr03	14968752	14969073	322	None	None	None	None
Chr03	14971144	14971816	673	None	None	None	None
Chr03	14973710	14973883	174	None	None	None	None
Chr03	14975954	14977547	1594	None	None	None	None
Chr03	14980990	14984982	3993	None	None	None	None
Chr03	14987253	14987736	484	None	None	None	None
Chr03	14989239	14989912	674	None	None	None	None
Chr03	15000219	15010816	10598	None	None	None	None
Chr03	15012890	15013560	671	None	None	None	None
Chr03	15015634	15016304	671	None	None	None	None
Chr03	15019746	15021249	1504	None	None	None	None
Chr03	15023368	15023380	13	None	None	None	None
Chr03	15028449	15028464	16	None	None	None	None
Chr03	15029968	15030297	330	None	None	None	None
Chr03	15035311	15035839	529	None	None	None	None
Chr03	15037855	15038985	1131	None	None	None	None
Chr03	15041059	15041845	787	None	None	None	None
Chr03	15043350	15047683	4334	None	None	None	None
Chr03	15079900	15080258	359	None	None	None	None
Chr03	15089501	15089860	360	None	None	None	None
Chr03	15094678	15095348	671	None	None	None	None
Chr03	15098795	15099465	671	None	None	None	None
Chr03	15102912	15103574	663	None	None	None	None
Chr03	15107888	15112678	4791	None	None	None	None
Chr03	15114751	15115420	670	None	None	None	None
Chr03	15154470	15155256	787	None	None	None	None
Chr03	15159505	15161038	1534	None	None	None	None
Chr03	15163112	15164645	1534	None	None	None	None
Chr03	15431155	15431435	281	None	None	None	None
Chr03	15735728	15735735	8	None	None	None	None
Chr03	15802981	15802985	5	None	None	Achv4a03g004499	None
Chr03	15964453	15987199	22747	Achv4a03g004508	None	None	None
Chr03	15992502	15994264	1763	None	None	None	Achv4a03g004509
Chr03	16016340	16016707	368	None	None	None	None
Chr03	16046232	16046239	8	None	None	None	None
Chr03	16350068	16398404	48337	Achv4a03g004536,Achv4a03g004537,Achv4a03g004538,Achv4a03g004539	Achv4a03g004536,Achv4a03g004537,Achv4a03g004538,Achv4a03g004539	Achv4a03g004536,Achv4a03g004537,Achv4a03g004538,Achv4a03g004539	Achv4a03g004536,Achv4a03g004537,Achv4a03g004538
Chr03	16399371	16403212	3842	None	Achv4a03g004540	Achv4a03g004540	None
Chr03	16405063	16472312	67250	Achv4a03g004541,Achv4a03g004542,Achv4a03g004543,Achv4a03g004544,Achv4a03g004545	Achv4a03g004540,Achv4a03g004541,Achv4a03g004542,Achv4a03g004543,Achv4a03g004544,Achv4a03g004545	Achv4a03g004540,Achv4a03g004541,Achv4a03g004543	Achv4a03g004540,Achv4a03g004541,Achv4a03g004542,Achv4a03g004543,Achv4a03g004544,Achv4a03g004545
Chr03	16477631	16477926	296	None	None	None	None
Chr03	16479120	16489530	10411	None	None	None	None
Chr03	16494655	16498864	4210	None	None	None	None
Chr03	16502444	16505974	3531	None	None	None	None
Chr03	16507702	16507715	14	None	None	None	None
Chr03	16509443	16509456	14	None	None	None	None
Chr03	16511184	16511197	14	None	None	None	None
Chr03	16512925	16512938	14	None	None	None	None
Chr03	16514666	16514679	14	None	None	None	None
Chr03	16516407	16516420	14	None	None	None	None
Chr03	16518148	16518161	14	None	None	None	None
Chr03	16519895	16519918	24	None	None	None	None
Chr03	16521652	16521675	24	None	None	None	None
Chr03	16523409	16523432	24	None	None	None	None
Chr03	16525166	16525189	24	None	None	None	None
Chr03	16526923	16526946	24	None	None	None	None
Chr03	16528679	16528692	14	None	None	None	None
Chr03	16530416	16530429	14	None	None	None	None
Chr03	16532148	16532171	24	None	None	None	None
Chr03	16533899	16535664	1766	None	None	None	None
Chr03	16537399	16537422	24	None	None	None	None
Chr03	16539150	16539173	24	None	None	None	None
Chr03	16540900	16543836	2937	None	None	None	None
Chr03	17120373	17121915	1543	None	None	None	None
Chr03	17138538	17146465	7928	Achv4a03g004587,Achv4a03g004588	Achv4a03g004586,Achv4a03g004587,Achv4a03g004588	Achv4a03g004586,Achv4a03g004587,Achv4a03g004588	Achv4a03g004586,Achv4a03g004587
Chr03	17259667	17259676	10	None	None	None	None
Chr03	17261894	17261903	10	None	None	None	None
Chr03	17377511	17377880	370	None	None	None	None
Chr03	17428600	17473052	44453	Achv4a03g004599,Achv4a03g004600,Achv4a03g004601	Achv4a03g004598,Achv4a03g004599,Achv4a03g004600,Achv4a03g004601	Achv4a03g004598,Achv4a03g004599,Achv4a03g004600	Achv4a03g004598,Achv4a03g004599,Achv4a03g004600,Achv4a03g004601
Chr03	17474389	17475388	1000	None	None	None	None
Chr03	17476977	17478373	1397	None	None	None	Achv4a03g004602
Chr03	17494225	17521226	27002	Achv4a03g004604,Achv4a03g004605	Achv4a03g004604,Achv4a03g004605	Achv4a03g004604,Achv4a03g004605	Achv4a03g004604,Achv4a03g004605
Chr03	17558894	17568484	9591	Achv4a03g004609,Achv4a03g004610,Achv4a03g004611	Achv4a03g004609,Achv4a03g004610	None	Achv4a03g004609,Achv4a03g004610
Chr03	17576549	17601008	24460	None	None	None	None
Chr03	17627962	17632296	4335	None	None	None	None
Chr03	17648548	17649210	663	Achv4a03g004612	None	None	None
Chr03	17652757	17656084	3328	Achv4a03g004614	Achv4a03g004614	None	Achv4a03g004613,Achv4a03g004614
Chr03	17656757	17711818	55062	Achv4a03g004615,Achv4a03g004616,Achv4a03g004617,Achv4a03g004618,Achv4a03g004619,Achv4a03g004620	Achv4a03g004615,Achv4a03g004616,Achv4a03g004617,Achv4a03g004618,Achv4a03g004619,Achv4a03g004620	Achv4a03g004615,Achv4a03g004616,Achv4a03g004617,Achv4a03g004618,Achv4a03g004620	Achv4a03g004614,Achv4a03g004615,Achv4a03g004616,Achv4a03g004617,Achv4a03g004618,Achv4a03g004619,Achv4a03g004620
Chr03	17713703	17717771	4069	Achv4a03g004621,Achv4a03g004622	Achv4a03g004621	None	Achv4a03g004621
Chr03	17750447	17784887	34441	Achv4a03g004623	Achv4a03g004623	Achv4a03g004623	Achv4a03g004623
Chr03	17785976	17795749	9774	Achv4a03g004624	None	None	None
Chr03	17800112	17800956	845	None	None	None	Achv4a03g004624
Chr03	17965400	17965404	5	None	None	None	None
Chr03	18147250	18147864	615	None	None	Achv4a03g004650	None
Chr03	19120450	19123729	3280	None	None	None	None
Chr03	19126030	19127053	1024	None	None	None	None
Chr03	19180070	19180112	43	None	None	None	None
Chr03	19256731	19269893	13163	None	Achv4a03g004740	Achv4a03g004740	None
Chr03	19292095	19297860	5766	Achv4a03g004745	None	None	None
Chr03	19378279	19378312	34	None	None	None	None
Chr03	19694760	19694774	15	None	None	None	None
Chr03	19699925	19699951	27	None	None	None	Achv4a03g004763
Chr03	20329011	20343452	14442	Achv4a03g004811,Achv4a03g004812,Achv4a03g004813	Achv4a03g004812,Achv4a03g004813	Achv4a03g004812,Achv4a03g004813	Achv4a03g004812
Chr03	20444416	20445020	605	Achv4a03g004821	None	None	Achv4a03g004820
Chr03	20592459	20607116	14658	None	Achv4a03g004832	Achv4a03g004832	Achv4a03g004832
Chr03	20611217	20612288	1072	None	None	None	None
Chr03	20632848	20685907	53060	Achv4a03g004835,Achv4a03g004836,Achv4a03g004837	Achv4a03g004835,Achv4a03g004836,Achv4a03g004837	Achv4a03g004835,Achv4a03g004836,Achv4a03g004837	Achv4a03g004835,Achv4a03g004836,Achv4a03g004837
Chr03	20693600	20695861	2262	None	None	None	None
Chr03	20708747	20726926	18180	Achv4a03g004839,Achv4a03g004840	Achv4a03g004838,Achv4a03g004839,Achv4a03g004840	Achv4a03g004838,Achv4a03g004840	Achv4a03g004838,Achv4a03g004839,Achv4a03g004840
Chr03	20728871	21018832	289962	Achv4a03g004841,Achv4a03g004842,Achv4a03g004843,Achv4a03g004844,Achv4a03g004845,Achv4a03g004846,Achv4a03g004847,Achv4a03g004848,Achv4a03g004849,Achv4a03g004850,Achv4a03g004851,Achv4a03g004852,Achv4a03g004853,Achv4a03g004854,Achv4a03g004855,Achv4a03g004856,Achv4a03g004857,Achv4a03g004858,Achv4a03g004859,Achv4a03g004860,Achv4a03g004861,Achv4a03g004862,Achv4a03g004863	Achv4a03g004841,Achv4a03g004842,Achv4a03g004843,Achv4a03g004844,Achv4a03g004845,Achv4a03g004846,Achv4a03g004847,Achv4a03g004848,Achv4a03g004849,Achv4a03g004850,Achv4a03g004851,Achv4a03g004852,Achv4a03g004853,Achv4a03g004854,Achv4a03g004855,Achv4a03g004856,Achv4a03g004857,Achv4a03g004858,Achv4a03g004859,Achv4a03g004860,Achv4a03g004861,Achv4a03g004862,Achv4a03g004863	Achv4a03g004841,Achv4a03g004842,Achv4a03g004843,Achv4a03g004844,Achv4a03g004845,Achv4a03g004846,Achv4a03g004847,Achv4a03g004849,Achv4a03g004850,Achv4a03g004851,Achv4a03g004854,Achv4a03g004855,Achv4a03g004856,Achv4a03g004857,Achv4a03g004858,Achv4a03g004859,Achv4a03g004860,Achv4a03g004861,Achv4a03g004862,Achv4a03g004863	Achv4a03g004841,Achv4a03g004842,Achv4a03g004843,Achv4a03g004844,Achv4a03g004845,Achv4a03g004846,Achv4a03g004847,Achv4a03g004848,Achv4a03g004849,Achv4a03g004850,Achv4a03g004851,Achv4a03g004852,Achv4a03g004853,Achv4a03g004854,Achv4a03g004855,Achv4a03g004856,Achv4a03g004857,Achv4a03g004858,Achv4a03g004859,Achv4a03g004860,Achv4a03g004861,Achv4a03g004862,Achv4a03g004863
Chr03	21024196	21024424	229	None	None	None	Achv4a03g004864
Chr03	21026331	21059112	32782	Achv4a03g004864,Achv4a03g004865,Achv4a03g004866,Achv4a03g004867	Achv4a03g004865,Achv4a03g004866,Achv4a03g004867	Achv4a03g004865,Achv4a03g004867	Achv4a03g004865,Achv4a03g004866
Chr03	21061718	21094249	32532	Achv4a03g004868,Achv4a03g004869	Achv4a03g004867,Achv4a03g004868	Achv4a03g004867	Achv4a03g004867,Achv4a03g004868
Chr03	21103229	21113101	9873	None	Achv4a03g004870	Achv4a03g004870	Achv4a03g004870
Chr03	21119351	21119357	7	Achv4a03g004871	None	None	None
Chr03	21137922	21143378	5457	Achv4a03g004872	None	None	None
Chr03	21579012	21583590	4579	None	Achv4a03g004910	Achv4a03g004910	Achv4a03g004910
Chr03	21668044	21669111	1068	None	None	None	None
Chr03	21674889	21676098	1210	Achv4a03g004916	None	None	None
Chr03	21911174	21912162	989	None	None	None	None
Chr03	21913175	21917914	4740	None	None	None	None
Chr03	22738116	22743883	5768	Achv4a03g005006	Achv4a03g005006	Achv4a03g005006	None
Chr03	22745122	22745408	287	None	Achv4a03g005006	Achv4a03g005006	None
Chr03	22758191	22759896	1706	Achv4a03g005006	None	None	None
Chr03	22760920	22763262	2343	Achv4a03g005007	Achv4a03g005007	None	Achv4a03g005007
Chr03	22830616	22871533	40918	Achv4a03g005014,Achv4a03g005015,Achv4a03g005016,Achv4a03g005017,Achv4a03g005018	Achv4a03g005015,Achv4a03g005016,Achv4a03g005017,Achv4a03g005018	Achv4a03g005015,Achv4a03g005016	Achv4a03g005015,Achv4a03g005016,Achv4a03g005017,Achv4a03g005018
Chr03	22917738	22922610	4873	Achv4a03g005022	None	None	None
Chr03	22928335	22948291	19957	Achv4a03g005023	Achv4a03g005023	None	Achv4a03g005023,Achv4a03g005024
Chr03	22955963	22956718	756	Achv4a03g005025	None	None	None
Chr03	22961460	22965120	3661	None	None	None	Achv4a03g005026
Chr03	22985564	22987570	2007	Achv4a03g005028	Achv4a03g005028	None	Achv4a03g005028
Chr03	23012433	23012437	5	None	None	None	Achv4a03g005031
Chr03	23016371	23018188	1818	None	None	None	None
Chr03	23390988	23391737	750	None	None	None	None
Chr03	23560675	23567634	6960	None	Achv4a03g005076	Achv4a03g005076	None
Chr03	23568888	23576110	7223	None	None	None	Achv4a03g005076
Chr03	23577883	23579360	1478	Achv4a03g005077	None	None	None
Chr03	23674091	23675073	983	None	None	None	None
Chr03	23825939	23825957	19	None	None	Achv4a03g005100	None
Chr03	23827555	23831271	3717	None	Achv4a03g005100	Achv4a03g005100	None
Chr03	23920834	23922187	1354	Achv4a03g005108,Achv4a03g005109	Achv4a03g005109	Achv4a03g005109	None
Chr03	23928039	23929486	1448	None	None	None	Achv4a03g005110
Chr03	24060987	24064906	3920	None	Achv4a03g005121	Achv4a03g005121	Achv4a03g005121
Chr03	24069819	24078301	8483	None	None	None	None
Chr03	24117876	24118675	800	Achv4a03g005123	None	None	None
Chr03	24425498	24426267	770	None	None	Achv4a03g005147	None
Chr03	24681374	24682552	1179	Achv4a03g005173	None	None	None
Chr03	24683550	24683765	216	None	None	None	None
Chr03	25760821	25765189	4369	Achv4a03g005267,Achv4a03g005268	Achv4a03g005267,Achv4a03g005268	None	Achv4a03g005266,Achv4a03g005267
Chr03	25765911	25766497	587	Achv4a03g005268	None	None	None
Chr03	25769874	25799100	29227	Achv4a03g005269,Achv4a03g005270,Achv4a03g005271	Achv4a03g005269,Achv4a03g005270,Achv4a03g005271	Achv4a03g005269,Achv4a03g005270,Achv4a03g005271	Achv4a03g005269,Achv4a03g005270,Achv4a03g005271
Chr03	25951957	25964669	12713	Achv4a03g005283,Achv4a03g005284	Achv4a03g005283,Achv4a03g005284	Achv4a03g005283,Achv4a03g005284	Achv4a03g005283
Chr03	25965612	26021271	55660	Achv4a03g005285,Achv4a03g005286,Achv4a03g005287	Achv4a03g005284,Achv4a03g005285,Achv4a03g005286	Achv4a03g005284,Achv4a03g005285,Achv4a03g005286	Achv4a03g005284,Achv4a03g005285,Achv4a03g005286
Chr03	26025590	26070341	44752	Achv4a03g005289,Achv4a03g005290	Achv4a03g005288,Achv4a03g005289,Achv4a03g005290	Achv4a03g005288,Achv4a03g005289,Achv4a03g005290	Achv4a03g005288,Achv4a03g005289,Achv4a03g005290
Chr03	26071590	26106374	34785	Achv4a03g005291	Achv4a03g005291	Achv4a03g005291	None
Chr03	26108700	26150138	41439	Achv4a03g005291,Achv4a03g005292,Achv4a03g005293,Achv4a03g005294,Achv4a03g005295	Achv4a03g005292,Achv4a03g005293,Achv4a03g005294,Achv4a03g005295	Achv4a03g005292,Achv4a03g005293,Achv4a03g005294,Achv4a03g005295	Achv4a03g005292,Achv4a03g005293,Achv4a03g005294
Chr03	26152599	26214833	62235	Achv4a03g005296,Achv4a03g005297,Achv4a03g005298,Achv4a03g005299,Achv4a03g005300,Achv4a03g005301,Achv4a03g005302	Achv4a03g005295,Achv4a03g005296,Achv4a03g005297,Achv4a03g005298,Achv4a03g005299,Achv4a03g005300,Achv4a03g005301,Achv4a03g005302	Achv4a03g005295,Achv4a03g005296,Achv4a03g005297,Achv4a03g005298,Achv4a03g005299,Achv4a03g005300,Achv4a03g005301,Achv4a03g005302	Achv4a03g005295,Achv4a03g005296,Achv4a03g005297,Achv4a03g005298,Achv4a03g005299,Achv4a03g005300,Achv4a03g005301
Chr03	26217352	26278177	60826	Achv4a03g005303,Achv4a03g005304	Achv4a03g005303,Achv4a03g005304	Achv4a03g005303,Achv4a03g005304	Achv4a03g005302,Achv4a03g005303
Chr03	26278988	26305383	26396	Achv4a03g005305	Achv4a03g005304,Achv4a03g005305	Achv4a03g005304,Achv4a03g005305	Achv4a03g005304
Chr03	26306192	26333253	27062	Achv4a03g005306,Achv4a03g005307,Achv4a03g005308	Achv4a03g005305,Achv4a03g005306,Achv4a03g005307,Achv4a03g005308	Achv4a03g005305,Achv4a03g005306,Achv4a03g005307,Achv4a03g005308	Achv4a03g005305,Achv4a03g005306,Achv4a03g005307
Chr03	26337446	26385166	47721	Achv4a03g005310,Achv4a03g005311,Achv4a03g005312,Achv4a03g005313	Achv4a03g005309,Achv4a03g005310,Achv4a03g005311,Achv4a03g005312,Achv4a03g005313	Achv4a03g005310,Achv4a03g005311,Achv4a03g005312,Achv4a03g005313	Achv4a03g005309,Achv4a03g005310,Achv4a03g005311,Achv4a03g005312,Achv4a03g005313
Chr03	26561666	26561815	150	Achv4a03g005326	None	None	None
Chr03	26924954	26926642	1689	None	None	Achv4a03g005365	None
Chr03	26931872	26933851	1980	Achv4a03g005365,Achv4a03g005366	None	None	None
Chr03	27187281	27187661	381	None	None	Achv4a03g005394	None
Chr03	27208212	27216327	8116	Achv4a03g005394	None	None	None
Chr04	1	9254	9254	None	None	None	None
Chr04	151098	152953	1856	Achv4a04g005404	None	None	Achv4a04g005405
Chr04	156959	156959	1	None	None	Achv4a04g005407	None
Chr04	249935	251900	1966	None	None	None	None
Chr04	520315	522564	2250	None	None	None	Achv4a04g005430
Chr04	747164	748914	1751	Achv4a04g005442	None	None	None
Chr04	775417	775476	60	None	None	Achv4a04g005444	None
Chr04	1398368	1398372	5	None	None	None	None
Chr04	1508186	1511086	2901	None	None	None	None
Chr04	2067716	2071497	3782	None	None	None	None
Chr04	2221718	2221719	2	None	None	None	None
Chr04	2303459	2303641	183	None	None	None	None
Chr04	2308139	2308231	93	None	None	None	None
Chr04	2320690	2320700	11	None	None	None	None
Chr04	2359911	2359923	13	None	None	Achv4a04g005506	None
Chr04	2961868	2961881	14	None	None	None	Achv4a04g005538
Chr04	3449470	3455794	6325	None	None	None	None
Chr04	3456741	3458648	1908	Achv4a04g005566	None	None	None
Chr04	3546081	3549737	3657	None	None	None	None
Chr04	3556304	3557875	1572	None	None	None	None
Chr04	3567513	3567729	217	None	None	None	None
Chr04	3569766	3575519	5754	None	None	None	Achv4a04g005571
Chr04	3583494	3592368	8875	Achv4a04g005572,Achv4a04g005573,Achv4a04g005574,Achv4a04g005575	Achv4a04g005572,Achv4a04g005573,Achv4a04g005574,Achv4a04g005575	Achv4a04g005573,Achv4a04g005575	Achv4a04g005572,Achv4a04g005573,Achv4a04g005574,Achv4a04g005575,Achv4a04g005576
Chr04	3806760	3813558	6799	Achv4a04g005592	None	None	None
Chr04	3822511	3825343	2833	Achv4a04g005593	None	None	None
Chr04	3926364	3936612	10249	None	None	None	None
Chr04	3940678	3947193	6516	Achv4a04g005599,Achv4a04g005600	Achv4a04g005599	Achv4a04g005599	Achv4a04g005599
Chr04	3957550	3968059	10510	None	None	None	None
Chr04	3972179	3979487	7309	None	None	None	None
Chr04	3980713	3980789	77	None	None	None	None
Chr04	4132008	4132681	674	None	None	None	None
Chr04	4133268	4136029	2762	None	None	None	None
Chr04	4397190	4397198	9	None	None	None	None
Chr04	4447099	4449338	2240	None	Achv4a04g005627	Achv4a04g005627	None
Chr04	4450506	4451218	713	None	Achv4a04g005627	Achv4a04g005627	None
Chr04	4528214	4533258	5045	None	Achv4a04g005635	Achv4a04g005635	Achv4a04g005635,Achv4a04g005636
Chr04	4831847	4844678	12832	None	None	None	None
Chr04	4890877	4891478	602	None	None	Achv4a04g005669	None
Chr04	5038441	5041988	3548	Achv4a04g005677	None	None	None
Chr04	5168748	5171196	2449	None	Achv4a04g005680	None	Achv4a04g005680
Chr04	5175061	5175118	58	None	None	None	None
Chr04	5322433	5358534	36102	Achv4a04g005689,Achv4a04g005690	Achv4a04g005690	Achv4a04g005690	Achv4a04g005690
Chr04	5359526	5369578	10053	Achv4a04g005691	Achv4a04g005691	Achv4a04g005691	Achv4a04g005691
Chr04	5371121	5450377	79257	Achv4a04g005692,Achv4a04g005693	Achv4a04g005692,Achv4a04g005693	Achv4a04g005692,Achv4a04g005693	Achv4a04g005692,Achv4a04g005693
Chr04	5456890	5460442	3553	None	None	None	None
Chr04	5464018	5466462	2445	None	None	None	None
Chr04	5471794	5483667	11874	Achv4a04g005694	Achv4a04g005694	Achv4a04g005694	Achv4a04g005694
Chr04	5484962	5545936	60975	Achv4a04g005695,Achv4a04g005696	Achv4a04g005695,Achv4a04g005696	Achv4a04g005695,Achv4a04g005696	Achv4a04g005695,Achv4a04g005696
Chr04	5548977	5553611	4635	Achv4a04g005697	None	None	None
Chr04	5606931	5607283	353	None	None	None	None
Chr04	5610914	5611042	129	None	None	None	None
Chr04	5800741	5807410	6670	Achv4a04g005709	Achv4a04g005709	Achv4a04g005709	Achv4a04g005709
Chr04	5866863	5874267	7405	None	None	None	Achv4a04g005716
Chr04	6064507	6065593	1087	Achv4a04g005728	None	None	None
Chr04	6073806	6079476	5671	None	None	None	None
Chr04	6121231	6121507	277	None	None	None	None
Chr04	6126395	6129282	2888	None	None	None	None
Chr04	6255256	6255475	220	None	None	Achv4a04g005735	None
Chr04	6375112	6382292	7181	None	Achv4a04g005747	Achv4a04g005747	Achv4a04g005747
Chr04	6383708	6388003	4296	Achv4a04g005748	None	None	None
Chr04	6388953	6392260	3308	Achv4a04g005749	Achv4a04g005748,Achv4a04g005749	Achv4a04g005748,Achv4a04g005749	Achv4a04g005748
Chr04	6540752	6542096	1345	None	None	None	None
Chr04	6648922	6648963	42	None	None	Achv4a04g005759	None
Chr04	6740101	6747223	7123	None	None	None	None
Chr04	6751899	6757655	5757	None	None	None	None
Chr04	6792375	6795350	2976	None	None	None	None
Chr04	6798356	6799404	1049	Achv4a04g005768	None	None	Achv4a04g005767
Chr04	6932860	6938678	5819	None	None	None	None
Chr04	6944309	6955979	11671	Achv4a04g005778	Achv4a04g005778	Achv4a04g005778	None
Chr04	7105351	7105727	377	None	None	None	None
Chr04	7112767	7112813	47	None	None	None	None
Chr04	7126577	7164502	37926	Achv4a04g005794,Achv4a04g005795,Achv4a04g005796	Achv4a04g005793,Achv4a04g005794,Achv4a04g005795,Achv4a04g005796	Achv4a04g005793,Achv4a04g005794,Achv4a04g005795,Achv4a04g005796	Achv4a04g005793,Achv4a04g005794,Achv4a04g005795,Achv4a04g005796
Chr04	7171029	7236499	65471	Achv4a04g005797,Achv4a04g005798,Achv4a04g005799,Achv4a04g005800	Achv4a04g005797,Achv4a04g005798,Achv4a04g005799,Achv4a04g005800	Achv4a04g005797,Achv4a04g005799,Achv4a04g005800	Achv4a04g005797,Achv4a04g005798,Achv4a04g005799,Achv4a04g005800
Chr04	7242057	7323892	81836	Achv4a04g005801,Achv4a04g005802,Achv4a04g005803,Achv4a04g005804,Achv4a04g005805,Achv4a04g005806,Achv4a04g005807	Achv4a04g005801,Achv4a04g005802,Achv4a04g005803,Achv4a04g005804,Achv4a04g005805,Achv4a04g005806,Achv4a04g005807	Achv4a04g005801,Achv4a04g005802,Achv4a04g005803,Achv4a04g005804,Achv4a04g005805,Achv4a04g005806,Achv4a04g005807	Achv4a04g005801,Achv4a04g005802,Achv4a04g005803,Achv4a04g005804,Achv4a04g005805,Achv4a04g005806
Chr04	7329713	7334196	4484	None	Achv4a04g005807	Achv4a04g005807	None
Chr04	7364817	7386379	21563	Achv4a04g005810,Achv4a04g005811,Achv4a04g005812	Achv4a04g005810,Achv4a04g005811,Achv4a04g005812	Achv4a04g005811,Achv4a04g005812	Achv4a04g005809,Achv4a04g005810,Achv4a04g005811,Achv4a04g005812
Chr04	7390888	7394205	3318	Achv4a04g005813	Achv4a04g005813	None	Achv4a04g005813,Achv4a04g005814
Chr04	7550949	7556836	5888	None	None	Achv4a04g005829	None
Chr04	7565210	7567118	1909	None	None	None	Achv4a04g005830
Chr04	7571669	7575119	3451	None	None	None	None
Chr04	7656975	7657004	30	None	None	Achv4a04g005838	None
Chr04	7659935	7660229	295	None	None	Achv4a04g005838	None
Chr04	7750588	7763104	12517	Achv4a04g005846	Achv4a04g005846	Achv4a04g005846	Achv4a04g005846
Chr04	7769641	7771418	1778	None	None	None	None
Chr04	7919886	7923520	3635	None	None	None	None
Chr04	7924630	7925791	1162	None	None	None	None
Chr04	7926901	7928077	1177	None	None	None	None
Chr04	7930337	7934646	4310	None	None	None	None
Chr04	8748746	8749057	312	None	None	None	None
Chr04	8756088	8756982	895	None	None	None	None
Chr04	8843777	8845438	1662	Achv4a04g005934	None	None	None
Chr04	8846930	8847441	512	None	None	None	None
Chr04	8877039	8894835	17797	Achv4a04g005938,Achv4a04g005939	Achv4a04g005938,Achv4a04g005939	Achv4a04g005938,Achv4a04g005939	Achv4a04g005938,Achv4a04g005939
Chr04	8896583	8925130	28548	Achv4a04g005940,Achv4a04g005941	Achv4a04g005940,Achv4a04g005941	Achv4a04g005940,Achv4a04g005941	Achv4a04g005940
Chr04	9440602	9442079	1478	None	None	None	None
Chr04	9442972	9443613	642	None	None	None	None
Chr04	9541056	9551779	10724	Achv4a04g005989	Achv4a04g005989	Achv4a04g005989	None
Chr04	9774797	9781040	6244	None	None	None	None
Chr04	9855684	9857170	1487	None	None	None	None
Chr04	9932246	9934947	2702	Achv4a04g006025	Achv4a04g006024,Achv4a04g006025	Achv4a04g006024,Achv4a04g006025	Achv4a04g006024
Chr04	9939882	9942630	2749	None	Achv4a04g006025	Achv4a04g006025	None
Chr04	9947538	9947564	27	Achv4a04g006025	None	None	None
Chr04	9954923	9954931	9	None	None	None	None
Chr04	9956264	9956519	256	None	None	None	None
Chr04	9964476	9967779	3304	None	None	None	None
Chr04	10059274	10059653	380	None	None	None	None
Chr04	10243435	10244374	940	None	None	None	None
Chr04	10245150	10245824	675	None	None	None	None
Chr04	10248444	10248926	483	None	None	None	Achv4a04g006054
Chr04	10250130	10250271	142	None	None	None	Achv4a04g006054
Chr04	10309251	10310365	1115	None	None	None	None
Chr04	10320911	10327387	6477	None	None	None	Achv4a04g006063
Chr04	10389175	10392985	3811	None	None	None	None
Chr04	10397798	10400511	2714	Achv4a04g006071	None	None	None
Chr04	10769223	10769534	312	None	None	None	None
Chr04	10772345	10773779	1435	Achv4a04g006106	None	None	None
Chr04	11212877	11214310	1434	None	None	None	Achv4a04g006149
Chr04	11216580	11220530	3951	Achv4a04g006150	Achv4a04g006150	Achv4a04g006150	None
Chr04	11252299	11252311	13	None	None	None	None
Chr04	11261833	11261872	40	None	None	None	None
Chr04	11451230	11451946	717	None	None	None	None
Chr04	11453829	11466287	12459	Achv4a04g006168,Achv4a04g006169	Achv4a04g006168,Achv4a04g006169	Achv4a04g006168	Achv4a04g006168
Chr04	11611880	11623023	11144	Achv4a04g006184,Achv4a04g006185	Achv4a04g006185	Achv4a04g006185	None
Chr04	11885152	11886456	1305	Achv4a04g006211	None	None	None
Chr04	11891374	11892110	737	None	None	None	None
Chr04	11976239	11976878	640	None	None	None	None
Chr04	11987325	11991001	3677	Achv4a04g006223,Achv4a04g006224,Achv4a04g006225	Achv4a04g006223,Achv4a04g006224,Achv4a04g006225	Achv4a04g006224	Achv4a04g006223,Achv4a04g006224
Chr04	12096947	12101921	4975	None	None	None	Achv4a04g006238
Chr04	12233690	12236594	2905	Achv4a04g006252	None	None	None
Chr04	12246581	12249911	3331	Achv4a04g006254	None	None	None
Chr04	12423685	12425415	1731	Achv4a04g006275	Achv4a04g006274,Achv4a04g006275	Achv4a04g006274,Achv4a04g006275	Achv4a04g006274
Chr04	12452789	12460158	7370	None	None	None	None
Chr04	12465095	12499694	34600	Achv4a04g006278,Achv4a04g006279	Achv4a04g006278	None	Achv4a04g006278
Chr04	12747400	12754546	7147	None	None	None	None
Chr04	12867084	12867777	694	None	None	None	None
Chr04	12871473	12878050	6578	Achv4a04g006308,Achv4a04g006309	Achv4a04g006308,Achv4a04g006309	Achv4a04g006308,Achv4a04g006309	Achv4a04g006308
Chr04	12914322	12917831	3510	None	Achv4a04g006313	Achv4a04g006313	Achv4a04g006313
Chr04	12918497	12920780	2284	None	None	None	Achv4a04g006314
Chr04	12921528	12932165	10638	Achv4a04g006314,Achv4a04g006315	Achv4a04g006314,Achv4a04g006315	Achv4a04g006314,Achv4a04g006315	Achv4a04g006314
Chr04	13052559	13054485	1927	Achv4a04g006328	None	None	None
Chr04	13555366	13555784	419	None	Achv4a04g006376	Achv4a04g006376	None
Chr04	13660398	13662394	1997	None	None	None	None
Chr04	14161894	14161896	3	None	Achv4a04g006436	Achv4a04g006436	None
Chr04	14327724	14335848	8125	None	None	None	None
Chr05	1	32783	32783	Achv4a05g006455	Achv4a05g006455	Achv4a05g006455	None
Chr05	37617	65651	28035	None	Achv4a05g006455	Achv4a05g006455	Achv4a05g006455
Chr05	180631	181407	777	None	None	Achv4a05g006460	None
Chr05	244566	245645	1080	None	None	None	None
Chr05	252101	253078	978	None	None	None	None
Chr05	518682	521832	3151	None	None	None	None
Chr05	543632	678584	134953	Achv4a05g006487,Achv4a05g006488,Achv4a05g006489,Achv4a05g006490,Achv4a05g006491,Achv4a05g006492,Achv4a05g006493,Achv4a05g006494,Achv4a05g006495,Achv4a05g006496,Achv4a05g006497	Achv4a05g006486,Achv4a05g006487,Achv4a05g006488,Achv4a05g006489,Achv4a05g006490,Achv4a05g006491,Achv4a05g006492,Achv4a05g006493,Achv4a05g006494,Achv4a05g006495,Achv4a05g006496,Achv4a05g006497	Achv4a05g006486,Achv4a05g006487,Achv4a05g006488,Achv4a05g006489,Achv4a05g006490,Achv4a05g006491,Achv4a05g006492,Achv4a05g006493,Achv4a05g006494,Achv4a05g006495,Achv4a05g006496,Achv4a05g006497	Achv4a05g006486,Achv4a05g006487,Achv4a05g006488,Achv4a05g006489,Achv4a05g006490,Achv4a05g006491,Achv4a05g006492,Achv4a05g006493,Achv4a05g006494,Achv4a05g006495,Achv4a05g006496,Achv4a05g006497,Achv4a05g006498
Chr05	688377	730321	41945	Achv4a05g006499,Achv4a05g006500	Achv4a05g006499,Achv4a05g006500	Achv4a05g006499,Achv4a05g006500	Achv4a05g006499,Achv4a05g006500
Chr05	735675	738213	2539	None	None	None	None
Chr05	742720	813582	70863	Achv4a05g006501,Achv4a05g006502,Achv4a05g006503,Achv4a05g006504,Achv4a05g006505,Achv4a05g006506	Achv4a05g006501,Achv4a05g006502,Achv4a05g006503,Achv4a05g006504,Achv4a05g006505,Achv4a05g006506	Achv4a05g006501,Achv4a05g006502,Achv4a05g006504,Achv4a05g006505,Achv4a05g006506	Achv4a05g006501,Achv4a05g006502,Achv4a05g006503,Achv4a05g006504,Achv4a05g006505,Achv4a05g006506
Chr05	823842	828145	4304	Achv4a05g006508	Achv4a05g006507,Achv4a05g006508	Achv4a05g006507,Achv4a05g006508	Achv4a05g006507
Chr05	835191	842383	7193	None	Achv4a05g006508	Achv4a05g006508	Achv4a05g006508
Chr05	1208213	1211392	3180	Achv4a05g006543	None	None	None
Chr05	1320952	1368043	47092	Achv4a05g006549	Achv4a05g006549	Achv4a05g006549	Achv4a05g006549
Chr05	1377351	1463793	86443	Achv4a05g006550,Achv4a05g006551	Achv4a05g006550,Achv4a05g006551	Achv4a05g006550	Achv4a05g006550,Achv4a05g006551
Chr05	1688530	1689365	836	None	None	None	Achv4a05g006574
Chr05	1690248	1697950	7703	None	None	None	None
Chr05	1699451	1700976	1526	Achv4a05g006575	None	None	None
Chr05	1945656	1947342	1687	None	None	None	None
Chr05	1959025	1961828	2804	Achv4a05g006597	Achv4a05g006597	None	None
Chr05	1983655	1988884	5230	Achv4a05g006600	None	None	None
Chr05	1996027	2004839	8813	None	None	None	None
Chr05	2006097	2008436	2340	Achv4a05g006601	None	None	None
Chr05	2082741	2090492	7752	None	None	None	Achv4a05g006607
Chr05	2092237	2092242	6	None	None	None	None
Chr05	2105219	2105277	59	Achv4a05g006608	None	None	None
Chr05	2108926	2109923	998	Achv4a05g006609	None	None	None
Chr05	2322747	2323368	622	None	None	None	None
Chr05	2326320	2329325	3006	None	None	None	None
Chr05	2375634	2376585	952	Achv4a05g006627	None	None	None
Chr05	2385045	2387122	2078	None	None	None	Achv4a05g006628
Chr05	2404657	2405008	352	Achv4a05g006630	None	None	None
Chr05	2475333	2475337	5	None	None	None	None
Chr05	3397362	3397408	47	None	None	None	None
Chr05	3696773	3702045	5273	None	Achv4a05g006741	Achv4a05g006741	Achv4a05g006741
Chr05	3716553	3718673	2121	None	None	Achv4a05g006743	None
Chr05	3721270	3721858	589	None	None	Achv4a05g006743	None
Chr05	3826553	3826640	88	None	None	None	None
Chr05	3828409	3828557	149	None	None	None	None
Chr05	3833802	3838740	4939	Achv4a05g006751	Achv4a05g006751	Achv4a05g006751	Achv4a05g006751
Chr05	3860802	3863124	2323	None	None	None	None
Chr05	4095787	4095798	12	None	None	Achv4a05g006781	None
Chr05	4099040	4099252	213	None	None	Achv4a05g006781	None
Chr05	4276575	4280475	3901	Achv4a05g006804	Achv4a05g006804	Achv4a05g006804	None
Chr05	4281354	4285572	4219	None	Achv4a05g006804	Achv4a05g006804	None
Chr05	4839677	4841336	1660	Achv4a05g006859	None	None	None
Chr05	5102420	5103830	1411	Achv4a05g006880,Achv4a05g006881	Achv4a05g006881	Achv4a05g006881	None
Chr05	5104955	5105507	553	None	Achv4a05g006881	Achv4a05g006881	None
Chr05	5560218	5639828	79611	Achv4a05g006928,Achv4a05g006929,Achv4a05g006930,Achv4a05g006931,Achv4a05g006932,Achv4a05g006933,Achv4a05g006934,Achv4a05g006935	Achv4a05g006928,Achv4a05g006929,Achv4a05g006930,Achv4a05g006931,Achv4a05g006932,Achv4a05g006933,Achv4a05g006934,Achv4a05g006935	Achv4a05g006928,Achv4a05g006929,Achv4a05g006930,Achv4a05g006931,Achv4a05g006932,Achv4a05g006933,Achv4a05g006935	Achv4a05g006928,Achv4a05g006929,Achv4a05g006930,Achv4a05g006931,Achv4a05g006932,Achv4a05g006933,Achv4a05g006934
Chr05	5642243	5738069	95827	Achv4a05g006936,Achv4a05g006937,Achv4a05g006938,Achv4a05g006939,Achv4a05g006940	Achv4a05g006935,Achv4a05g006936,Achv4a05g006937,Achv4a05g006938,Achv4a05g006939,Achv4a05g006940	Achv4a05g006935,Achv4a05g006936,Achv4a05g006937,Achv4a05g006938,Achv4a05g006939,Achv4a05g006940	Achv4a05g006935,Achv4a05g006936,Achv4a05g006937,Achv4a05g006938,Achv4a05g006939
Chr05	5739414	5746010	6597	Achv4a05g006941	Achv4a05g006940,Achv4a05g006941	Achv4a05g006940,Achv4a05g006941	Achv4a05g006940,Achv4a05g006941
Chr05	5747237	5764144	16908	Achv4a05g006942,Achv4a05g006943	Achv4a05g006942,Achv4a05g006943	Achv4a05g006942,Achv4a05g006943	Achv4a05g006942,Achv4a05g006943,Achv4a05g006944
Chr05	5765735	5778403	12669	Achv4a05g006945	Achv4a05g006944,Achv4a05g006945	Achv4a05g006945	Achv4a05g006944,Achv4a05g006945
Chr05	5783539	5785595	2057	None	None	None	Achv4a05g006946
Chr05	5788530	5886509	97980	Achv4a05g006946,Achv4a05g006947,Achv4a05g006948,Achv4a05g006949,Achv4a05g006950,Achv4a05g006951,Achv4a05g006952,Achv4a05g006953,Achv4a05g006954,Achv4a05g006955,Achv4a05g006956	Achv4a05g006947,Achv4a05g006948,Achv4a05g006949,Achv4a05g006950,Achv4a05g006951,Achv4a05g006952,Achv4a05g006953,Achv4a05g006954,Achv4a05g006955,Achv4a05g006956	Achv4a05g006947,Achv4a05g006948,Achv4a05g006949,Achv4a05g006950,Achv4a05g006951,Achv4a05g006953,Achv4a05g006954,Achv4a05g006955,Achv4a05g006956	Achv4a05g006947,Achv4a05g006948,Achv4a05g006949,Achv4a05g006950,Achv4a05g006951,Achv4a05g006952,Achv4a05g006953,Achv4a05g006954,Achv4a05g006955
Chr05	5921123	5925574	4452	Achv4a05g006959	None	None	None
Chr05	6212465	6213224	760	None	None	None	None
Chr05	6517499	6518876	1378	None	Achv4a05g007011	Achv4a05g007011	None
Chr05	6519860	6531890	12031	None	Achv4a05g007011	Achv4a05g007011	Achv4a05g007011,Achv4a05g007012
Chr05	6557779	6563739	5961	Achv4a05g007015	Achv4a05g007015	Achv4a05g007015	None
Chr05	6596108	6598230	2123	None	None	None	Achv4a05g007019
Chr05	6677914	6679712	1799	None	None	None	Achv4a05g007024
Chr05	6696125	6697242	1118	Achv4a05g007025	Achv4a05g007025	None	None
Chr05	6702155	6704569	2415	None	None	None	None
Chr05	6707950	6708971	1022	None	None	None	Achv4a05g007026
Chr05	6725641	6726409	769	None	None	None	None
Chr05	6919451	6921708	2258	None	None	None	None
Chr05	6964185	6965747	1563	None	None	None	Achv4a05g007049
Chr05	6966908	6968675	1768	None	None	None	None
Chr05	6969836	6972052	2217	None	None	None	Achv4a05g007050
Chr05	6979078	6982014	2937	Achv4a05g007050	None	None	Achv4a05g007051
Chr05	7072644	7077333	4690	Achv4a05g007061	None	None	None
Chr05	7085203	7103190	17988	None	None	None	None
Chr05	7106057	7112371	6315	Achv4a05g007062	Achv4a05g007062	Achv4a05g007062	Achv4a05g007062,Achv4a05g007063
Chr05	7154193	7168512	14320	Achv4a05g007070,Achv4a05g007071	Achv4a05g007070,Achv4a05g007071	Achv4a05g007070,Achv4a05g007071	Achv4a05g007070,Achv4a05g007071
Chr05	7170306	7174901	4596	None	None	None	None
Chr05	7183012	7190808	7797	None	None	None	Achv4a05g007072
Chr05	7580521	7582891	2371	None	Achv4a05g007097	Achv4a05g007097	Achv4a05g007097
Chr05	7585061	7585656	596	None	None	None	None
Chr05	7930984	7934515	3532	Achv4a05g007129	None	None	None
Chr05	7936612	7937888	1277	None	None	None	None
Chr05	7979243	7979870	628	None	None	Achv4a05g007132	None
Chr05	8033124	8045756	12633	Achv4a05g007139	Achv4a05g007138,Achv4a05g007139	Achv4a05g007138,Achv4a05g007139	Achv4a05g007138
Chr05	8046654	8049123	2470	None	Achv4a05g007139	Achv4a05g007139	None
Chr05	8215877	8216301	425	None	None	None	Achv4a05g007147
Chr05	8433391	8433424	34	Achv4a05g007172	None	None	None
Chr05	8438323	8441542	3220	None	None	None	None
Chr05	8473737	8475892	2156	None	None	None	None
Chr05	8477734	8497814	20081	Achv4a05g007175,Achv4a05g007176	Achv4a05g007175	Achv4a05g007175	Achv4a05g007175
Chr05	8509759	8518570	8812	Achv4a05g007179	Achv4a05g007178,Achv4a05g007179	Achv4a05g007178,Achv4a05g007179	Achv4a05g007178
Chr05	8753504	8754228	725	None	None	Achv4a05g007206	None
Chr05	8761932	8763050	1119	None	None	None	None
Chr05	8809301	8809768	468	None	None	None	None
Chr05	8814232	8828917	14686	Achv4a05g007212	None	None	None
Chr05	8901828	8904435	2608	None	None	Achv4a05g007219	None
Chr05	8978268	8980009	1742	Achv4a05g007224,Achv4a05g007225	None	None	None
Chr05	8986769	8996671	9903	Achv4a05g007226	None	None	None
Chr05	9001176	9003321	2146	None	None	None	None
Chr05	9005362	9006803	1442	None	None	None	None
Chr05	9012224	9024185	11962	None	None	None	None
Chr05	9067283	9067783	501	None	None	None	None
Chr05	9068854	9072358	3505	None	None	None	None
Chr05	9073382	9075391	2010	None	None	None	None
Chr05	9096299	9096312	14	None	None	None	None
Chr05	9236108	9236698	591	None	None	Achv4a05g007244	None
Chr05	9239743	9240885	1143	None	None	Achv4a05g007244	None
Chr05	9263387	9266450	3064	None	None	Achv4a05g007247	None
Chr05	9883489	9883490	2	None	None	None	None
Chr05	9944462	9948270	3809	None	None	None	None
Chr05	9949554	9949585	32	None	None	None	None
Chr05	9955757	9965965	10209	None	None	None	None
Chr05	10182216	10183230	1015	None	None	Achv4a05g007285	None
Chr05	10184132	10202390	18259	Achv4a05g007286,Achv4a05g007287,Achv4a05g007288,Achv4a05g007289	Achv4a05g007285,Achv4a05g007286,Achv4a05g007287,Achv4a05g007288,Achv4a05g007289	Achv4a05g007285	Achv4a05g007285,Achv4a05g007286,Achv4a05g007287,Achv4a05g007288,Achv4a05g007289
Chr05	10281789	10281857	69	None	None	None	None
Chr05	10293304	10295097	1794	None	None	Achv4a05g007296	None
Chr05	10362335	10362336	2	None	None	Achv4a05g007300	None
Chr05	10512912	10515267	2356	None	None	None	None
Chr05	10538349	10540096	1748	None	Achv4a05g007311	Achv4a05g007311	Achv4a05g007311
Chr05	10541343	10551744	10402	None	None	None	Achv4a05g007311
Chr05	10681646	10682146	501	None	None	None	None
Chr05	10891046	10891234	189	None	None	None	None
Chr05	10939128	11062026	122899	Achv4a05g007326,Achv4a05g007327,Achv4a05g007328,Achv4a05g007329,Achv4a05g007330	Achv4a05g007326,Achv4a05g007327,Achv4a05g007328,Achv4a05g007329,Achv4a05g007330	Achv4a05g007326,Achv4a05g007327,Achv4a05g007328,Achv4a05g007329,Achv4a05g007330	Achv4a05g007326,Achv4a05g007327,Achv4a05g007328,Achv4a05g007329,Achv4a05g007330
Chr05	11216438	11248801	32364	Achv4a05g007338	Achv4a05g007338	Achv4a05g007338	Achv4a05g007338
Chr05	11262069	11265282	3214	None	None	None	None
Chr05	11272525	11272641	117	None	None	None	None
Chr05	11387468	11387569	102	None	None	Achv4a05g007344	None
Chr05	11393304	11395192	1889	None	None	Achv4a05g007344	None
Chr05	11572247	11572852	606	None	None	None	None
Chr05	11608536	11608546	11	None	None	None	None
Chr05	11983512	12013941	30430	Achv4a05g007365	Achv4a05g007365	Achv4a05g007365	Achv4a05g007364,Achv4a05g007365
Chr05	12015725	12040601	24877	None	None	None	None
Chr05	12110171	12116719	6549	None	Achv4a05g007367	Achv4a05g007367	Achv4a05g007367
Chr05	12134151	12137463	3313	None	None	None	None
Chr05	12141355	12142645	1291	None	None	None	None
Chr05	12304894	12305510	617	None	None	None	None
Chr05	12313874	12314393	520	None	None	None	None
Chr05	12315760	12318359	2600	None	None	None	None
Chr05	12771187	12771261	75	None	None	None	None
Chr05	13065745	13065978	234	None	None	None	None
Chr05	13211528	13212380	853	None	None	None	None
Chr05	13522045	13522977	933	None	None	None	None
Chr05	13536437	13537125	689	None	None	Achv4a05g007417	None
Chr05	13593181	13625220	32040	Achv4a05g007418,Achv4a05g007419	Achv4a05g007418	None	Achv4a05g007418
Chr05	13629935	13635328	5394	None	Achv4a05g007419	Achv4a05g007419	None
Chr05	13636739	13637100	362	None	None	Achv4a05g007419	None
Chr05	13775585	13775976	392	Achv4a05g007425	None	None	None
Chr05	13785310	13785531	222	None	None	None	None
Chr05	13838882	13840571	1690	None	None	None	Achv4a05g007429
Chr05	13889723	13905460	15738	Achv4a05g007435,Achv4a05g007436	Achv4a05g007434,Achv4a05g007435,Achv4a05g007436	Achv4a05g007434,Achv4a05g007435,Achv4a05g007436	Achv4a05g007434,Achv4a05g007435,Achv4a05g007436
Chr05	13911371	13916335	4965	Achv4a05g007437	Achv4a05g007437	Achv4a05g007437	None
Chr05	13922999	13941006	18008	Achv4a05g007438	Achv4a05g007438	Achv4a05g007438	Achv4a05g007437,Achv4a05g007438
Chr05	13945700	13950342	4643	None	None	None	None
Chr05	14080490	14081088	599	None	Achv4a05g007446	Achv4a05g007446	None
Chr05	14652858	14654268	1411	None	None	None	None
Chr05	14804916	14805719	804	Achv4a05g007485	None	None	None
Chr05	14856006	14856215	210	None	None	Achv4a05g007490	None
Chr05	14956478	14958030	1553	None	None	Achv4a05g007498	None
Chr05	14999892	15005469	5578	None	Achv4a05g007501	Achv4a05g007501	Achv4a05g007501
Chr05	15007918	15031077	23160	Achv4a05g007502,Achv4a05g007503	Achv4a05g007502,Achv4a05g007503	Achv4a05g007502,Achv4a05g007503	Achv4a05g007502,Achv4a05g007503
Chr05	15032856	15039425	6570	None	None	None	None
Chr05	15203311	15203313	3	None	None	None	None
Chr05	15225397	15225578	182	None	None	Achv4a05g007518	None
Chr05	15313367	15334550	21184	Achv4a05g007524	Achv4a05g007524	Achv4a05g007524	Achv4a05g007523
Chr05	15420768	15420770	3	None	None	None	None
Chr05	15438563	15443163	4601	None	None	None	None
Chr05	15479803	15485175	5373	None	None	None	None
Chr05	15630810	15631336	527	None	None	Achv4a05g007541	None
Chr05	15655101	15655138	38	None	None	None	None
Chr05	15657082	15657984	903	None	None	None	None
Chr05	15775319	15775335	17	None	None	Achv4a05g007550	None
Chr05	15796098	15796538	441	None	None	None	None
Chr05	15801165	15801864	700	None	None	None	None
Chr05	15811826	15824069	12244	None	None	None	None
Chr05	15975977	15982163	6187	None	None	None	None
Chr05	15987436	15988995	1560	None	None	None	None
Chr05	15997455	16011268	13814	Achv4a05g007561,Achv4a05g007562,Achv4a05g007563	Achv4a05g007561,Achv4a05g007562,Achv4a05g007563	Achv4a05g007561,Achv4a05g007563	Achv4a05g007560,Achv4a05g007561,Achv4a05g007562
Chr05	16016193	16056972	40780	Achv4a05g007564	Achv4a05g007563,Achv4a05g007564	Achv4a05g007563,Achv4a05g007564	Achv4a05g007563
Chr05	16060947	16061210	264	Achv4a05g007564	None	None	None
Chr05	16065658	16066493	836	None	None	None	None
Chr05	16181922	16198653	16732	None	Achv4a05g007570	Achv4a05g007570	None
Chr05	16207958	16222094	14137	Achv4a05g007571,Achv4a05g007572	Achv4a05g007570,Achv4a05g007571,Achv4a05g007572	Achv4a05g007570,Achv4a05g007571,Achv4a05g007572	Achv4a05g007570,Achv4a05g007571,Achv4a05g007572
Chr05	16238768	16249363	10596	Achv4a05g007573	Achv4a05g007573	Achv4a05g007573	Achv4a05g007573
Chr05	16339417	16348770	9354	None	None	None	None
Chr05	16354096	16362280	8185	None	None	None	None
Chr05	16438808	16438809	2	None	None	Achv4a05g007580	None
Chr05	16442030	16443544	1515	None	None	Achv4a05g007580	None
Chr05	16591601	16591780	180	None	None	None	None
Chr05	16615954	16616117	164	None	None	Achv4a05g007592	None
Chr05	16617354	16625132	7779	None	Achv4a05g007592	Achv4a05g007592	Achv4a05g007592,Achv4a05g007593
Chr05	16637339	16637478	140	None	Achv4a05g007593	Achv4a05g007593	None
Chr05	16641232	16644189	2958	None	None	None	Achv4a05g007594
Chr05	16660390	16663274	2885	None	Achv4a05g007595	Achv4a05g007595	Achv4a05g007595,Achv4a05g007596
Chr05	16664127	16679201	15075	Achv4a05g007596,Achv4a05g007597	Achv4a05g007596	Achv4a05g007596	Achv4a05g007596
Chr05	16706288	16708113	1826	None	None	None	None
Chr05	16708828	16719822	10995	Achv4a05g007599	Achv4a05g007599	Achv4a05g007599	None
Chr05	16720957	16736132	15176	None	Achv4a05g007599	Achv4a05g007599	Achv4a05g007599,Achv4a05g007600
Chr05	16773953	16774210	258	None	None	None	None
Chr05	16775336	16776323	988	None	None	None	Achv4a05g007602
Chr05	16864460	16865351	892	None	None	None	None
Chr05	16874267	16874319	53	None	None	None	None
Chr05	16874991	16875133	143	None	None	None	None
Chr05	17040486	17044555	4070	None	None	None	None
Chr05	17050453	17090057	39605	None	None	None	None
Chr05	17464034	17479398	15365	None	None	None	Achv4a05g007643
Chr05	17481725	17490386	8662	None	None	None	None
Chr05	17491396	17491452	57	None	None	None	None
Chr05	17902561	17903415	855	None	None	Achv4a05g007671	None
Chr05	17957247	17962934	5688	Achv4a05g007675,Achv4a05g007676	None	None	None
Chr05	18018238	18021328	3091	None	None	None	None
Chr05	18363592	18363779	188	None	None	None	None
Chr05	18375343	18379898	4556	Achv4a05g007703	None	None	None
Chr05	18508798	18509185	388	None	None	Achv4a05g007713	None
Chr05	18520942	18521026	85	None	None	None	None
Chr05	18521755	18521761	7	None	None	None	None
Chr05	18522971	18526365	3395	None	None	None	None
Chr05	18776324	18788453	12130	None	None	None	None
Chr05	18896481	18902606	6126	None	None	None	None
Chr05	19070797	19097125	26329	Achv4a05g007765,Achv4a05g007766,Achv4a05g007767	Achv4a05g007765,Achv4a05g007766	Achv4a05g007765,Achv4a05g007766	Achv4a05g007763,Achv4a05g007765,Achv4a05g007766
Chr05	19311587	19316470	4884	None	None	None	None
Chr05	19403400	19406071	2672	Achv4a05g007787	None	None	None
Chr05	19415571	19416115	545	None	None	None	Achv4a05g007788
Chr05	19576648	19588150	11503	Achv4a05g007805,Achv4a05g007806	Achv4a05g007805,Achv4a05g007806	Achv4a05g007805,Achv4a05g007806	Achv4a05g007804,Achv4a05g007805,Achv4a05g007806
Chr05	19597447	19599379	1933	None	None	None	Achv4a05g007807
Chr05	19783479	19783483	5	None	None	Achv4a05g007823	None
Chr05	19846897	19865964	19068	Achv4a05g007829	Achv4a05g007829	Achv4a05g007829	Achv4a05g007828,Achv4a05g007829
Chr05	19869800	19870111	312	None	None	None	None
Chr05	19872801	19887248	14448	Achv4a05g007830	Achv4a05g007830	Achv4a05g007830	Achv4a05g007830
Chr05	20003671	20003831	161	None	None	None	None
Chr05	20148936	20151568	2633	Achv4a05g007855	None	None	None
Chr05	20286145	20286315	171	None	Achv4a05g007865	Achv4a05g007865	None
Chr05	20295371	20297435	2065	None	None	Achv4a05g007865	None
Chr05	20298668	20304871	6204	None	Achv4a05g007865	Achv4a05g007865	Achv4a05g007865
Chr05	20530572	20532064	1493	None	None	None	None
Chr05	20557917	20559409	1493	None	None	None	None
Chr05	20642939	20664281	21343	Achv4a05g007882,Achv4a05g007883	Achv4a05g007883	Achv4a05g007883	Achv4a05g007883
Chr05	20668218	20833468	165251	Achv4a05g007884,Achv4a05g007885,Achv4a05g007886,Achv4a05g007887,Achv4a05g007888,Achv4a05g007889,Achv4a05g007890,Achv4a05g007891	Achv4a05g007884,Achv4a05g007885,Achv4a05g007886,Achv4a05g007887,Achv4a05g007888,Achv4a05g007889,Achv4a05g007890,Achv4a05g007891	Achv4a05g007884,Achv4a05g007885,Achv4a05g007886,Achv4a05g007887,Achv4a05g007888,Achv4a05g007889,Achv4a05g007890,Achv4a05g007891	Achv4a05g007884,Achv4a05g007885,Achv4a05g007886,Achv4a05g007887,Achv4a05g007888,Achv4a05g007889,Achv4a05g007890,Achv4a05g007891
Chr05	20838308	20868866	30559	Achv4a05g007892,Achv4a05g007893,Achv4a05g007894	Achv4a05g007892,Achv4a05g007893,Achv4a05g007894	Achv4a05g007892,Achv4a05g007893,Achv4a05g007894	Achv4a05g007892,Achv4a05g007893,Achv4a05g007894
Chr05	20874567	20957457	82891	Achv4a05g007895,Achv4a05g007896,Achv4a05g007897,Achv4a05g007898	Achv4a05g007895,Achv4a05g007896,Achv4a05g007897,Achv4a05g007898	Achv4a05g007895,Achv4a05g007897,Achv4a05g007898	Achv4a05g007895,Achv4a05g007896,Achv4a05g007897
Chr05	20962217	20974903	12687	Achv4a05g007898	None	None	None
Chr06	1	6	6	None	None	None	None
Chr06	115275	115453	179	None	None	None	None
Chr06	116537	116586	50	None	None	None	None
Chr06	699691	700149	459	Achv4a06g007956	None	Achv4a06g007955	None
Chr06	881079	888893	7815	Achv4a06g007969	Achv4a06g007968,Achv4a06g007969	Achv4a06g007968	Achv4a06g007968,Achv4a06g007969
Chr06	898473	905724	7252	None	None	None	None
Chr06	1415086	1421810	6725	Achv4a06g008016,Achv4a06g008017	Achv4a06g008016,Achv4a06g008017	Achv4a06g008016,Achv4a06g008017	Achv4a06g008016
Chr06	1747358	1768800	21443	Achv4a06g008056,Achv4a06g008057,Achv4a06g008058,Achv4a06g008059	Achv4a06g008057,Achv4a06g008058,Achv4a06g008059	Achv4a06g008057,Achv4a06g008058	Achv4a06g008057,Achv4a06g008058,Achv4a06g008059
Chr06	1773757	1783778	10022	Achv4a06g008060,Achv4a06g008061,Achv4a06g008062	Achv4a06g008061,Achv4a06g008062	Achv4a06g008061	Achv4a06g008061,Achv4a06g008062,Achv4a06g008063
Chr06	1788113	1792555	4443	Achv4a06g008063	None	None	None
Chr06	1803330	1804012	683	Achv4a06g008064	Achv4a06g008064	Achv4a06g008064	None
Chr06	2572190	2572596	407	Achv4a06g008138	None	None	None
Chr06	3587670	3591379	3710	Achv4a06g008234,Achv4a06g008235	Achv4a06g008235	Achv4a06g008235	None
Chr06	3593268	3593471	204	None	None	Achv4a06g008235	None
Chr06	3595359	3599766	4408	None	Achv4a06g008235	Achv4a06g008235	Achv4a06g008235
Chr06	3830518	3831344	827	None	None	Achv4a06g008260	None
Chr06	3846483	3847586	1104	None	None	None	None
Chr06	3848734	3853552	4819	Achv4a06g008264	Achv4a06g008264	Achv4a06g008264	Achv4a06g008264
Chr06	4181072	4187539	6468	Achv4a06g008290	None	None	None
Chr06	4299407	4309579	10173	Achv4a06g008299,Achv4a06g008300	Achv4a06g008299	Achv4a06g008299	Achv4a06g008298,Achv4a06g008299
Chr06	4313192	4315806	2615	None	Achv4a06g008300	None	Achv4a06g008300
Chr06	4317440	4320070	2631	None	None	None	None
Chr06	4568366	4568505	140	None	None	None	Achv4a06g008327
Chr06	4573546	4573565	20	None	None	None	None
Chr06	4612126	4612126	1	None	None	None	None
Chr06	4701874	4714615	12742	Achv4a06g008338	None	None	None
Chr06	4945378	4945820	443	Achv4a06g008362	None	None	Achv4a06g008361
Chr06	4951547	4953452	1906	Achv4a06g008364	None	None	None
Chr06	5095189	5110145	14957	Achv4a06g008377	Achv4a06g008377	Achv4a06g008377	None
Chr06	5112993	5118566	5574	None	None	None	None
Chr06	5302910	5304496	1587	None	None	None	None
Chr06	5705176	5706424	1249	None	None	None	None
Chr06	5708353	5723971	15619	Achv4a06g008416	None	None	None
Chr06	5943646	5944054	409	None	None	None	None
Chr06	5984766	5985446	681	None	None	Achv4a06g008434	None
Chr06	6094490	6096543	2054	Achv4a06g008445	Achv4a06g008444,Achv4a06g008445	Achv4a06g008445	Achv4a06g008444
Chr06	6112035	6112779	745	None	None	Achv4a06g008446	None
Chr06	6113700	6113743	44	None	None	Achv4a06g008446	None
Chr06	6289289	6293311	4023	None	None	None	None
Chr06	6302527	6310181	7655	None	None	None	None
Chr06	6311807	6384174	72368	Achv4a06g008452,Achv4a06g008453,Achv4a06g008454,Achv4a06g008455,Achv4a06g008456	Achv4a06g008452,Achv4a06g008453,Achv4a06g008454,Achv4a06g008455,Achv4a06g008456	Achv4a06g008452,Achv4a06g008453,Achv4a06g008454,Achv4a06g008455,Achv4a06g008456	Achv4a06g008452,Achv4a06g008453,Achv4a06g008454,Achv4a06g008455,Achv4a06g008456
Chr06	6750627	6751092	466	None	None	None	Achv4a06g008464
Chr06	6821922	6822467	546	None	None	None	None
Chr06	6830390	6831479	1090	None	None	None	None
Chr06	7171502	7171761	260	None	None	None	None
Chr06	7175377	7176033	657	None	None	None	None
Chr06	7181655	7182064	410	None	None	None	None
Chr06	7375876	7376010	135	None	None	None	None
Chr06	7461923	7462136	214	None	None	Achv4a06g008498	None
Chr06	7752358	7760494	8137	None	None	None	None
Chr06	7796551	7796883	333	None	None	None	None
Chr06	7802864	7803826	963	None	None	None	None
Chr06	8242702	8249301	6600	None	None	None	None
Chr06	8261845	8266962	5118	None	None	None	None
Chr06	8274963	8275348	386	Achv4a06g008533	None	None	None
Chr06	8403787	8404462	676	None	None	None	None
Chr06	8409658	8425822	16165	None	None	None	None
Chr06	8434809	8455061	20253	None	None	None	None
Chr06	8711821	8713487	1667	None	None	None	None
Chr06	8737873	8738686	814	None	None	None	None
Chr06	8921531	8928792	7262	Achv4a06g008560	None	None	None
Chr06	9128239	9129694	1456	None	Achv4a06g008565	Achv4a06g008565	None
Chr06	9130643	9141451	10809	None	None	Achv4a06g008565	None
Chr06	9145238	9145411	174	None	None	Achv4a06g008566	None
Chr06	9146165	9159682	13518	None	Achv4a06g008566	Achv4a06g008566	Achv4a06g008566,Achv4a06g008567
Chr06	9232549	9269073	36525	Achv4a06g008570	Achv4a06g008570	Achv4a06g008570	None
Chr06	9318904	9453081	134178	Achv4a06g008572,Achv4a06g008573,Achv4a06g008574,Achv4a06g008575,Achv4a06g008576,Achv4a06g008577	Achv4a06g008571,Achv4a06g008572,Achv4a06g008573,Achv4a06g008574,Achv4a06g008575,Achv4a06g008576,Achv4a06g008577	Achv4a06g008571,Achv4a06g008572,Achv4a06g008573,Achv4a06g008574,Achv4a06g008575,Achv4a06g008576,Achv4a06g008577	Achv4a06g008571,Achv4a06g008572,Achv4a06g008573,Achv4a06g008574,Achv4a06g008575,Achv4a06g008576,Achv4a06g008577
Chr06	9459725	9526947	67223	Achv4a06g008578	Achv4a06g008578	Achv4a06g008578	Achv4a06g008578
Chr06	9534093	9539654	5562	Achv4a06g008579	None	None	None
Chr06	9552129	9625296	73168	Achv4a06g008580,Achv4a06g008581	Achv4a06g008580,Achv4a06g008581	Achv4a06g008580,Achv4a06g008581	Achv4a06g008580,Achv4a06g008581
Chr06	9694018	9696464	2447	None	None	None	None
Chr06	9832854	9837123	4270	None	None	Achv4a06g008588	None
Chr06	9892265	9894754	2490	Achv4a06g008590	Achv4a06g008590	None	Achv4a06g008590,Achv4a06g008591
Chr06	10074433	10077945	3513	None	None	None	Achv4a06g008602
Chr06	10267384	10269056	1673	None	None	None	None
Chr06	10686548	10687066	519	None	None	None	None
Chr06	10688206	10688206	1	None	None	None	None
Chr06	10698071	10698250	180	None	None	None	Achv4a06g008644
Chr06	10705189	10707156	1968	Achv4a06g008644	None	None	None
Chr06	10709977	10709986	10	None	None	None	None
Chr06	10716390	10729334	12945	None	None	None	None
Chr06	10798216	10804091	5876	None	None	None	None
Chr06	10897360	10912604	15245	Achv4a06g008656	Achv4a06g008656	Achv4a06g008656	None
Chr06	10923154	10940266	17113	None	None	None	None
Chr06	11086580	11090695	4116	None	Achv4a06g008667	Achv4a06g008667	None
Chr06	11156146	11159654	3509	None	None	None	None
Chr06	11171315	11174055	2741	Achv4a06g008674	Achv4a06g008674	Achv4a06g008674	Achv4a06g008674
Chr06	11194742	11199252	4511	None	None	None	None
Chr06	11418176	11424220	6045	Achv4a06g008699,Achv4a06g008700,Achv4a06g008701	Achv4a06g008700	Achv4a06g008700	Achv4a06g008700
Chr06	11425512	11427782	2271	Achv4a06g008702	Achv4a06g008701,Achv4a06g008702	Achv4a06g008702	Achv4a06g008701
Chr06	11483974	11490533	6560	None	None	Achv4a06g008710	None
Chr06	11494448	11494520	73	None	None	Achv4a06g008710	None
Chr06	11563672	11566444	2773	Achv4a06g008714	None	None	None
Chr06	11583295	11583963	669	None	None	None	None
Chr06	11591067	11592195	1129	None	None	None	Achv4a06g008716
Chr06	11744422	11745264	843	None	None	None	Achv4a06g008728
Chr06	11790097	11795872	5776	None	None	None	None
Chr06	11796709	11807241	10533	Achv4a06g008733	None	None	None
Chr06	11915213	11915784	572	None	None	None	Achv4a06g008742
Chr06	12328195	12328540	346	Achv4a06g008777	None	None	None
Chr06	12458270	12458292	23	None	None	Achv4a06g008787	None
Chr06	12459044	12460439	1396	None	Achv4a06g008787	Achv4a06g008787	None
Chr06	12481596	12490939	9344	Achv4a06g008789	Achv4a06g008789	Achv4a06g008789	Achv4a06g008789
Chr06	12495999	12499225	3227	Achv4a06g008790	None	None	None
Chr06	12676265	12677156	892	Achv4a06g008810	None	None	None
Chr06	12678624	12690613	11990	Achv4a06g008811	Achv4a06g008811	Achv4a06g008811	None
Chr06	12736368	12737031	664	None	None	None	None
Chr06	12744848	12746563	1716	None	None	None	None
Chr06	12755871	12759195	3325	Achv4a06g008815	Achv4a06g008815	Achv4a06g008815	None
Chr06	12790797	12799264	8468	Achv4a06g008818	Achv4a06g008817,Achv4a06g008818	Achv4a06g008817,Achv4a06g008818	Achv4a06g008817,Achv4a06g008818
Chr06	12811387	12820975	9589	Achv4a06g008820	Achv4a06g008819	Achv4a06g008819	Achv4a06g008819
Chr06	12822392	12822986	595	Achv4a06g008820	Achv4a06g008820	Achv4a06g008820	None
Chr06	12873042	12874574	1533	None	None	None	None
Chr06	13068943	13102214	33272	Achv4a06g008834,Achv4a06g008835	Achv4a06g008835	Achv4a06g008835	Achv4a06g008835
Chr06	13105977	13141217	35241	None	None	None	None
Chr06	13143796	13154159	10364	Achv4a06g008836,Achv4a06g008837,Achv4a06g008838	Achv4a06g008836,Achv4a06g008837,Achv4a06g008838	Achv4a06g008838	Achv4a06g008836,Achv4a06g008837
Chr06	13157721	13161586	3866	Achv4a06g008838	None	None	None
Chr06	13165093	13174116	9024	Achv4a06g008839	Achv4a06g008839	Achv4a06g008839	Achv4a06g008839
Chr06	13273629	13274221	593	None	None	None	None
Chr06	13275889	13278139	2251	None	None	None	None
Chr06	13697036	13697618	583	None	None	None	None
Chr06	13842457	13842867	411	None	None	None	Achv4a06g008883
Chr06	13853820	13857165	3346	None	None	None	None
Chr06	13858185	13859632	1448	None	None	None	None
Chr06	13927599	13942465	14867	Achv4a06g008894,Achv4a06g008895	Achv4a06g008894,Achv4a06g008895	Achv4a06g008895	Achv4a06g008894
Chr06	14301110	14303008	1899	None	None	None	None
Chr06	14397150	14397353	204	Achv4a06g008926	None	None	None
Chr06	14399606	14399880	275	None	None	None	None
Chr06	14573632	14575301	1670	Achv4a06g008939	None	None	None
Chr06	14790031	14794532	4502	None	None	None	None
Chr06	14796279	14798202	1924	Achv4a06g008961	None	None	None
Chr06	14829528	14832364	2837	Achv4a06g008965	Achv4a06g008965	Achv4a06g008965	None
Chr06	14834889	14836490	1602	None	None	Achv4a06g008965	None
Chr06	14840933	14859469	18537	Achv4a06g008967	Achv4a06g008966,Achv4a06g008967	Achv4a06g008966,Achv4a06g008967	Achv4a06g008966,Achv4a06g008967
Chr06	14862730	14867016	4287	Achv4a06g008968	Achv4a06g008968	Achv4a06g008968	None
Chr06	14882226	14892159	9934	None	Achv4a06g008969	Achv4a06g008969	Achv4a06g008969
Chr06	14893753	14894952	1200	None	None	None	None
Chr06	14900822	14909752	8931	Achv4a06g008970,Achv4a06g008971	Achv4a06g008970,Achv4a06g008971	Achv4a06g008970,Achv4a06g008971	Achv4a06g008970
Chr06	14911101	14912796	1696	Achv4a06g008971	None	None	None
Chr06	14921213	14939698	18486	Achv4a06g008972,Achv4a06g008973,Achv4a06g008974	Achv4a06g008972,Achv4a06g008973,Achv4a06g008974	Achv4a06g008972,Achv4a06g008973,Achv4a06g008974	Achv4a06g008972,Achv4a06g008973
Chr06	14963898	14965462	1565	None	None	None	None
Chr06	14966021	14968455	2435	None	None	None	None
Chr06	15291351	15291360	10	None	None	Achv4a06g009001	None
Chr06	15292993	15293577	585	None	None	Achv4a06g009001	None
Chr06	15298764	15299628	865	None	None	Achv4a06g009001	None
Chr06	15429966	15431421	1456	None	None	None	None
Chr06	15437810	15438205	396	None	None	None	None
Chr06	15443555	15444960	1406	None	None	None	None
Chr06	15701848	15706676	4829	None	Achv4a06g009046	Achv4a06g009046	None
Chr06	15853724	15853725	2	None	None	Achv4a06g009061	None
Chr06	15857474	15863184	5711	Achv4a06g009062	Achv4a06g009061,Achv4a06g009062	Achv4a06g009062	Achv4a06g009061
Chr06	16096458	16097142	685	None	None	None	None
Chr06	16643111	16643285	175	None	None	Achv4a06g009133	None
Chr06	16645393	16647335	1943	None	Achv4a06g009133	Achv4a06g009133	None
Chr06	16776532	16779286	2755	Achv4a06g009145	None	None	None
Chr06	16781633	16795923	14291	Achv4a06g009146	Achv4a06g009146	Achv4a06g009146	None
Chr06	16975773	16975933	161	None	None	None	None
Chr06	16982972	16986361	3390	None	None	None	None
Chr06	17015095	17016449	1355	Achv4a06g009167	None	None	None
Chr06	17192108	17196032	3925	None	None	None	None
Chr06	17500036	17505535	5500	Achv4a06g009226	Achv4a06g009226	Achv4a06g009226	None
Chr06	17557528	17560872	3345	None	None	None	None
Chr06	18102681	18102682	2	None	None	None	None
Chr06	18103380	18104882	1503	None	None	None	None
Chr06	18424852	18424853	2	None	None	None	Achv4a06g009339
Chr06	18840571	18842360	1790	Achv4a06g009384	Achv4a06g009383	Achv4a06g009383	Achv4a06g009383
Chr06	18846686	18861103	14418	Achv4a06g009386	Achv4a06g009385,Achv4a06g009386	Achv4a06g009385	Achv4a06g009385
Chr06	19169871	19172930	3060	None	None	None	None
Chr06	19177870	19189219	11350	Achv4a06g009415,Achv4a06g009416	Achv4a06g009415,Achv4a06g009416	Achv4a06g009416	Achv4a06g009415
Chr06	19405021	19405380	360	None	None	Achv4a06g009449	None
Chr06	19407907	19407979	73	None	None	Achv4a06g009449	None
Chr06	19500604	19516909	16306	Achv4a06g009457	Achv4a06g009456,Achv4a06g009457	Achv4a06g009456,Achv4a06g009457	Achv4a06g009456,Achv4a06g009457
Chr06	19526488	19544288	17801	None	None	None	None
Chr06	19664769	19664878	110	None	None	Achv4a06g009467	None
Chr06	19745885	19745886	2	None	None	Achv4a06g009479	None
Chr06	19783629	19785685	2057	None	None	Achv4a06g009485	None
Chr06	19791998	19792015	18	None	None	Achv4a06g009485	None
Chr06	19814667	19817649	2983	None	None	None	None
Chr06	19821276	19821511	236	Achv4a06g009487	Achv4a06g009487	None	None
Chr06	19969406	19969699	294	None	None	None	Achv4a06g009512
Chr06	20005678	20009622	3945	Achv4a06g009515	None	None	None
Chr06	20019300	20023480	4181	None	None	None	Achv4a06g009515
Chr06	20044408	20044912	505	None	None	None	None
Chr06	20046050	20046764	715	None	None	None	None
Chr06	20291152	20291933	782	None	None	None	Achv4a06g009547
Chr06	20355920	20382142	26223	Achv4a06g009556	Achv4a06g009556	Achv4a06g009556	Achv4a06g009555,Achv4a06g009556
Chr07	1	8210	8210	None	None	None	None
Chr07	453905	481327	27423	Achv4a07g009596,Achv4a07g009597	Achv4a07g009595,Achv4a07g009596,Achv4a07g009597	Achv4a07g009595,Achv4a07g009596,Achv4a07g009597	Achv4a07g009595,Achv4a07g009596,Achv4a07g009597
Chr07	482367	486729	4363	None	None	None	None
Chr07	487823	519485	31663	Achv4a07g009598,Achv4a07g009599,Achv4a07g009600,Achv4a07g009601	Achv4a07g009598,Achv4a07g009599,Achv4a07g009600,Achv4a07g009601	Achv4a07g009598,Achv4a07g009599,Achv4a07g009600,Achv4a07g009601	Achv4a07g009598,Achv4a07g009599,Achv4a07g009600,Achv4a07g009601
Chr07	524756	575175	50420	Achv4a07g009602,Achv4a07g009603,Achv4a07g009604,Achv4a07g009605,Achv4a07g009606	Achv4a07g009602,Achv4a07g009603,Achv4a07g009604,Achv4a07g009605,Achv4a07g009606	Achv4a07g009602,Achv4a07g009603,Achv4a07g009604,Achv4a07g009605,Achv4a07g009606	Achv4a07g009602,Achv4a07g009603,Achv4a07g009604,Achv4a07g009605
Chr07	599068	600566	1499	None	None	Achv4a07g009607	None
Chr07	807025	807714	690	None	None	None	None
Chr07	1231402	1242666	11265	Achv4a07g009659,Achv4a07g009660	Achv4a07g009658,Achv4a07g009659	Achv4a07g009658	Achv4a07g009658,Achv4a07g009659
Chr07	2167739	2167941	203	None	None	Achv4a07g009759	None
Chr07	3678588	3679828	1241	None	None	None	None
Chr07	3681767	3682999	1233	None	None	None	None
Chr07	4051716	4052300	585	Achv4a07g009942	Achv4a07g009942	Achv4a07g009942	None
Chr07	4053069	4053072	4	None	None	Achv4a07g009942	None
Chr07	4171352	4171896	545	None	None	None	None
Chr07	4173883	4177092	3210	None	None	None	None
Chr07	4179078	4179612	535	None	None	None	None
Chr07	4207467	4325130	117664	Achv4a07g009954,Achv4a07g009955,Achv4a07g009956,Achv4a07g009957,Achv4a07g009958,Achv4a07g009959,Achv4a07g009960,Achv4a07g009961	Achv4a07g009953,Achv4a07g009954,Achv4a07g009955,Achv4a07g009956,Achv4a07g009957,Achv4a07g009958,Achv4a07g009959,Achv4a07g009960,Achv4a07g009961	Achv4a07g009953,Achv4a07g009954,Achv4a07g009955,Achv4a07g009956,Achv4a07g009957,Achv4a07g009958,Achv4a07g009959,Achv4a07g009961	Achv4a07g009953,Achv4a07g009954,Achv4a07g009955,Achv4a07g009956,Achv4a07g009957,Achv4a07g009958,Achv4a07g009959,Achv4a07g009960,Achv4a07g009961
Chr07	4326412	4330748	4337	None	None	None	None
Chr07	4482385	4482425	41	Achv4a07g009981	None	None	None
Chr07	4569957	4570593	637	None	None	None	Achv4a07g009987
Chr07	4577733	4577823	91	None	None	None	None
Chr07	4579645	4582093	2449	Achv4a07g009988	Achv4a07g009988	Achv4a07g009988	None
Chr07	6263946	6266239	2294	None	None	Achv4a07g010129	None
Chr07	6848072	6848090	19	None	None	Achv4a07g010178	None
Chr07	6853296	6856352	3057	None	Achv4a07g010178	Achv4a07g010178	None
Chr07	7169453	7171343	1891	Achv4a07g010203	None	None	None
Chr07	7174609	7177909	3301	Achv4a07g010204	Achv4a07g010204	Achv4a07g010204	None
Chr07	7313005	7314482	1478	None	Achv4a07g010214	Achv4a07g010214	Achv4a07g010214
Chr07	7490003	7495529	5527	Achv4a07g010230	Achv4a07g010229,Achv4a07g010230	Achv4a07g010229,Achv4a07g010230	Achv4a07g010229
Chr07	7501106	7515093	13988	Achv4a07g010231,Achv4a07g010232	Achv4a07g010230,Achv4a07g010231,Achv4a07g010232	Achv4a07g010230,Achv4a07g010231,Achv4a07g010232	Achv4a07g010230,Achv4a07g010231
Chr07	7662837	7670971	8135	Achv4a07g010246	Achv4a07g010246	Achv4a07g010246	Achv4a07g010246
Chr07	7672193	7674929	2737	None	None	None	None
Chr07	7676485	7681710	5226	Achv4a07g010247	None	None	None
Chr07	7687955	7688720	766	None	Achv4a07g010247	Achv4a07g010247	Achv4a07g010247
Chr07	7695764	7703008	7245	Achv4a07g010248	Achv4a07g010248	None	Achv4a07g010248
Chr07	7923857	7931261	7405	None	Achv4a07g010272	None	Achv4a07g010272
Chr07	7991682	8089894	98213	Achv4a07g010278,Achv4a07g010279,Achv4a07g010280,Achv4a07g010281,Achv4a07g010282,Achv4a07g010283,Achv4a07g010284,Achv4a07g010285,Achv4a07g010286,Achv4a07g010287	Achv4a07g010279,Achv4a07g010280,Achv4a07g010281,Achv4a07g010282,Achv4a07g010283,Achv4a07g010284,Achv4a07g010285,Achv4a07g010286,Achv4a07g010287	Achv4a07g010279,Achv4a07g010280,Achv4a07g010281,Achv4a07g010282,Achv4a07g010283,Achv4a07g010284,Achv4a07g010285,Achv4a07g010286,Achv4a07g010287	Achv4a07g010279,Achv4a07g010280,Achv4a07g010281,Achv4a07g010282,Achv4a07g010283,Achv4a07g010284,Achv4a07g010285,Achv4a07g010286,Achv4a07g010287
Chr07	8093212	8106540	13329	Achv4a07g010288,Achv4a07g010289,Achv4a07g010290	Achv4a07g010288,Achv4a07g010289,Achv4a07g010290	Achv4a07g010288,Achv4a07g010289,Achv4a07g010290	Achv4a07g010288,Achv4a07g010289
Chr07	8111766	8155585	43820	Achv4a07g010291,Achv4a07g010292,Achv4a07g010293,Achv4a07g010294	Achv4a07g010290,Achv4a07g010291,Achv4a07g010292,Achv4a07g010293,Achv4a07g010294	Achv4a07g010290,Achv4a07g010292,Achv4a07g010294	Achv4a07g010290,Achv4a07g010291,Achv4a07g010292,Achv4a07g010293,Achv4a07g010294
Chr07	8156309	8309432	153124	Achv4a07g010295,Achv4a07g010296,Achv4a07g010297,Achv4a07g010298,Achv4a07g010299,Achv4a07g010300,Achv4a07g010301,Achv4a07g010302,Achv4a07g010303,Achv4a07g010304,Achv4a07g010305,Achv4a07g010306,Achv4a07g010307,Achv4a07g010308	Achv4a07g010295,Achv4a07g010296,Achv4a07g010297,Achv4a07g010298,Achv4a07g010299,Achv4a07g010300,Achv4a07g010301,Achv4a07g010302,Achv4a07g010303,Achv4a07g010304,Achv4a07g010305,Achv4a07g010306,Achv4a07g010307	Achv4a07g010295,Achv4a07g010296,Achv4a07g010297,Achv4a07g010298,Achv4a07g010299,Achv4a07g010300,Achv4a07g010301,Achv4a07g010302,Achv4a07g010303,Achv4a07g010304,Achv4a07g010305,Achv4a07g010306,Achv4a07g010307	Achv4a07g010295,Achv4a07g010296,Achv4a07g010297,Achv4a07g010298,Achv4a07g010299,Achv4a07g010300,Achv4a07g010301,Achv4a07g010302,Achv4a07g010303,Achv4a07g010304,Achv4a07g010305,Achv4a07g010306,Achv4a07g010307
Chr07	8313984	8397283	83300	Achv4a07g010309,Achv4a07g010310,Achv4a07g010311,Achv4a07g010312,Achv4a07g010313,Achv4a07g010314,Achv4a07g010315,Achv4a07g010316,Achv4a07g010317	Achv4a07g010308,Achv4a07g010309,Achv4a07g010310,Achv4a07g010311,Achv4a07g010312,Achv4a07g010313,Achv4a07g010314,Achv4a07g010315,Achv4a07g010316,Achv4a07g010317	Achv4a07g010308,Achv4a07g010309,Achv4a07g010310,Achv4a07g010311,Achv4a07g010312,Achv4a07g010313,Achv4a07g010315,Achv4a07g010317	Achv4a07g010308,Achv4a07g010309,Achv4a07g010310,Achv4a07g010311,Achv4a07g010312,Achv4a07g010313,Achv4a07g010314,Achv4a07g010315,Achv4a07g010316
Chr07	8399819	8400572	754	None	None	Achv4a07g010317	None
Chr07	8401138	8507165	106028	Achv4a07g010318,Achv4a07g010319,Achv4a07g010320,Achv4a07g010321,Achv4a07g010322	Achv4a07g010317,Achv4a07g010318,Achv4a07g010319,Achv4a07g010320,Achv4a07g010321,Achv4a07g010322	Achv4a07g010317,Achv4a07g010318,Achv4a07g010319,Achv4a07g010320,Achv4a07g010321	Achv4a07g010317,Achv4a07g010318,Achv4a07g010319,Achv4a07g010320,Achv4a07g010321,Achv4a07g010322,Achv4a07g010323
Chr07	8508377	8589409	81033	Achv4a07g010323,Achv4a07g010324,Achv4a07g010325,Achv4a07g010326,Achv4a07g010327,Achv4a07g010328	Achv4a07g010323,Achv4a07g010324,Achv4a07g010325,Achv4a07g010326,Achv4a07g010327,Achv4a07g010328	Achv4a07g010323,Achv4a07g010324,Achv4a07g010325,Achv4a07g010327,Achv4a07g010328	Achv4a07g010323,Achv4a07g010324,Achv4a07g010325,Achv4a07g010326,Achv4a07g010327
Chr07	8591386	8594171	2786	None	Achv4a07g010328	Achv4a07g010328	None
Chr07	8595612	8632799	37188	Achv4a07g010329,Achv4a07g010330,Achv4a07g010331	Achv4a07g010328,Achv4a07g010329,Achv4a07g010330,Achv4a07g010331	Achv4a07g010328,Achv4a07g010330,Achv4a07g010331	Achv4a07g010328,Achv4a07g010329,Achv4a07g010330,Achv4a07g010331
Chr07	8637738	8658192	20455	Achv4a07g010332,Achv4a07g010333	Achv4a07g010332,Achv4a07g010333	Achv4a07g010333	Achv4a07g010332,Achv4a07g010333
Chr07	8660290	8924625	264336	Achv4a07g010334,Achv4a07g010335,Achv4a07g010336,Achv4a07g010337,Achv4a07g010338,Achv4a07g010339,Achv4a07g010340,Achv4a07g010341,Achv4a07g010342,Achv4a07g010343,Achv4a07g010344,Achv4a07g010345,Achv4a07g010346,Achv4a07g010347,Achv4a07g010348,Achv4a07g010349,Achv4a07g010350,Achv4a07g010351,Achv4a07g010352,Achv4a07g010353,Achv4a07g010354,Achv4a07g010355,Achv4a07g010356,Achv4a07g010357,Achv4a07g010358…	Achv4a07g010334,Achv4a07g010335,Achv4a07g010336,Achv4a07g010337,Achv4a07g010338,Achv4a07g010339,Achv4a07g010340,Achv4a07g010341,Achv4a07g010342,Achv4a07g010343,Achv4a07g010344,Achv4a07g010345,Achv4a07g010346,Achv4a07g010347,Achv4a07g010348,Achv4a07g010349,Achv4a07g010350,Achv4a07g010351,Achv4a07g010352,Achv4a07g010353,Achv4a07g010354,Achv4a07g010355,Achv4a07g010356,Achv4a07g010357,Achv4a07g010358…	Achv4a07g010334,Achv4a07g010335,Achv4a07g010336,Achv4a07g010337,Achv4a07g010338,Achv4a07g010339,Achv4a07g010340,Achv4a07g010341,Achv4a07g010342,Achv4a07g010344,Achv4a07g010345,Achv4a07g010347,Achv4a07g010348,Achv4a07g010349,Achv4a07g010350,Achv4a07g010351,Achv4a07g010352,Achv4a07g010353,Achv4a07g010354,Achv4a07g010355,Achv4a07g010356,Achv4a07g010357,Achv4a07g010358,Achv4a07g010359,Achv4a07g010360…	Achv4a07g010334,Achv4a07g010335,Achv4a07g010336,Achv4a07g010337,Achv4a07g010338,Achv4a07g010339,Achv4a07g010340,Achv4a07g010341,Achv4a07g010342,Achv4a07g010343,Achv4a07g010344,Achv4a07g010345,Achv4a07g010346,Achv4a07g010347,Achv4a07g010348,Achv4a07g010349,Achv4a07g010350,Achv4a07g010351,Achv4a07g010352,Achv4a07g010353,Achv4a07g010354,Achv4a07g010355,Achv4a07g010356,Achv4a07g010357,Achv4a07g010358…
Chr07	8999397	9004141	4745	Achv4a07g010373	Achv4a07g010372,Achv4a07g010373	Achv4a07g010372,Achv4a07g010373	Achv4a07g010372
Chr07	9006762	9006766	5	None	None	Achv4a07g010373	None
Chr07	9158266	9159458	1193	None	None	Achv4a07g010387	None
Chr07	9170269	9172020	1752	Achv4a07g010388	None	None	None
Chr07	9328188	9328200	13	None	None	None	None
Chr07	9335201	9335264	64	None	None	None	None
Chr07	10078983	10080851	1869	None	None	None	None
Chr07	10346990	10347034	45	None	None	Achv4a07g010465	None
Chr07	10478640	10480658	2019	None	None	None	None
Chr07	10484074	10484497	424	None	None	None	None
Chr07	10621927	10623306	1380	None	None	None	None
Chr07	10839135	10839136	2	None	None	None	None
Chr07	10839724	10839732	9	None	None	None	None
Chr07	10984606	10986479	1874	None	None	None	None
Chr07	12038447	12039572	1126	None	None	None	None
Chr07	12538648	12539972	1325	Achv4a07g010601	None	None	None
Chr07	12553899	12554044	146	None	None	None	None
Chr07	12557145	12574055	16911	None	None	None	None
Chr07	12934488	12965739	31252	Achv4a07g010626,Achv4a07g010627,Achv4a07g010628	Achv4a07g010626,Achv4a07g010627,Achv4a07g010628	Achv4a07g010626,Achv4a07g010627,Achv4a07g010628	Achv4a07g010626,Achv4a07g010627,Achv4a07g010628
Chr07	13356941	13357755	815	None	None	None	None
Chr07	13549343	13549760	418	None	None	Achv4a07g010658	None
Chr07	13550491	13555515	5025	Achv4a07g010659	Achv4a07g010658,Achv4a07g010659	Achv4a07g010658,Achv4a07g010659	Achv4a07g010658
Chr07	13560438	13560439	2	None	None	None	Achv4a07g010660
Chr07	13566967	13570130	3164	Achv4a07g010661	Achv4a07g010661	None	None
Chr07	13830163	13830977	815	None	None	None	None
Chr07	13939301	13939717	417	None	None	None	None
Chr07	13976522	13976578	57	None	None	None	None
Chr07	14011173	14011304	132	None	None	None	None
Chr07	14337202	14337235	34	None	None	None	None
Chr07	14348596	14348605	10	None	None	None	None
Chr07	14352668	14352681	14	None	None	None	None
Chr07	14354257	14354883	627	None	None	None	None
Chr07	14559845	14560893	1049	None	None	None	None
Chr07	15117733	15119580	1848	None	None	None	None
Chr07	15121768	15162249	40482	None	None	None	None
Chr07	16189107	16189671	565	Achv4a07g010758,Achv4a07g010759	None	None	None
Chr07	16191480	16192748	1269	None	Achv4a07g010759	Achv4a07g010759	Achv4a07g010759
Chr07	16241703	16252418	10716	None	None	None	None
Chr07	16255131	16261650	6520	None	None	None	None
Chr07	16323594	16324183	590	Achv4a07g010764	None	None	None
Chr07	16412191	16412195	5	None	None	None	Achv4a07g010770
Chr07	16413279	16413280	2	None	None	None	None
Chr07	16491930	16492143	214	None	None	None	None
Chr07	16497188	16499624	2437	Achv4a07g010772	Achv4a07g010772	Achv4a07g010772	None
Chr07	16587922	16587922	1	None	None	Achv4a07g010775	None
Chr07	16684319	16689749	5431	Achv4a07g010780	None	None	None
Chr07	16695675	16735197	39523	None	None	None	Achv4a07g010781
Chr07	16795924	16796463	540	None	None	None	None
Chr07	16805590	16805602	13	None	None	None	Achv4a07g010782
Chr07	16874461	16879937	5477	None	None	None	None
Chr07	16887853	16887863	11	None	None	None	None
Chr07	16971294	16971330	37	None	None	None	None
Chr07	16973611	16973689	79	None	None	None	None
Chr07	16979790	16985367	5578	None	None	None	None
Chr07	17228712	17231039	2328	None	None	None	None
Chr07	17234657	17235083	427	Achv4a07g010803	None	None	None
Chr07	17374696	17381732	7037	Achv4a07g010813	None	None	None
Chr07	17383286	17384983	1698	Achv4a07g010814	None	None	None
Chr07	17435378	17438163	2786	None	None	None	Achv4a07g010819
Chr07	17439843	17444685	4843	None	Achv4a07g010819	Achv4a07g010819	Achv4a07g010819,Achv4a07g010820
Chr07	17447832	17450700	2869	None	None	Achv4a07g010820	None
Chr07	17611900	17613220	1321	None	None	None	None
Chr07	17681498	17705225	23728	Achv4a07g010843	Achv4a07g010843	Achv4a07g010843	Achv4a07g010843
Chr07	18144425	18144645	221	None	None	None	Achv4a07g010881,Achv4a07g010882
Chr07	18174242	18175959	1718	None	None	Achv4a07g010885	None
Chr07	18181156	18183362	2207	None	Achv4a07g010885	Achv4a07g010885	Achv4a07g010885,Achv4a07g010886
Chr07	18379497	18380374	878	None	None	None	Achv4a07g010902
Chr07	18393395	18401976	8582	Achv4a07g010902	None	None	None
Chr07	18403072	18403251	180	None	None	None	None
Chr07	18404456	18404635	180	None	None	None	None
Chr07	18405836	18406015	180	None	None	None	None
Chr07	18407220	18407399	180	None	None	None	None
Chr07	18447282	18448235	954	Achv4a07g010906	Achv4a07g010906	Achv4a07g010906	None
Chr07	18537844	18543402	5559	Achv4a07g010911	Achv4a07g010911	None	Achv4a07g010911
Chr07	18544254	18544274	21	None	None	None	None
Chr07	18879192	18879194	3	None	None	Achv4a07g010931	None
Chr07	18888591	18897599	9009	None	Achv4a07g010931	Achv4a07g010931	Achv4a07g010931
Chr07	18910479	18912738	2260	None	None	None	None
Chr07	19603581	19606523	2943	None	None	Achv4a07g010991	None
Chr07	19608419	19611501	3083	None	Achv4a07g010991	Achv4a07g010991	None
Chr07	19677226	19679622	2397	None	None	None	None
Chr07	19845630	19851021	5392	None	None	Achv4a07g011009	None
Chr07	19866445	19866470	26	None	None	Achv4a07g011011	None
Chr07	19867259	19867264	6	None	None	Achv4a07g011011	None
Chr07	19927298	19958926	31629	Achv4a07g011020,Achv4a07g011021,Achv4a07g011022	Achv4a07g011020,Achv4a07g011021,Achv4a07g011022	Achv4a07g011020,Achv4a07g011021,Achv4a07g011022	Achv4a07g011020,Achv4a07g011021,Achv4a07g011022
Chr07	19960094	19963609	3516	Achv4a07g011022	None	None	None
Chr07	20225657	20225657	1	None	None	None	None
Chr07	20234338	20234342	5	None	None	None	None
Chr07	20424232	20424484	253	None	None	None	None
Chr07	20489067	20489109	43	None	None	None	None
Chr07	20708087	20708470	384	None	None	None	None
Chr07	20724491	20730370	5880	None	None	None	None
Chr07	20786970	20787370	401	Achv4a07g011078	None	None	None
Chr07	20804361	20809714	5354	Achv4a07g011080	None	None	None
Chr07	20928844	20929585	742	None	None	None	None
Chr07	21012811	21023946	11136	None	None	None	None
Chr08	1	5228	5228	Achv4a08g011089	None	None	None
Chr08	29682	34546	4865	None	None	None	Achv4a08g011089
Chr08	35896	38160	2265	None	None	None	None
Chr08	89575	92938	3364	None	None	None	None
Chr08	236700	238251	1552	Achv4a08g011112	Achv4a08g011112	Achv4a08g011112	None
Chr08	406757	407858	1102	None	Achv4a08g011129	Achv4a08g011129	None
Chr08	424686	425691	1006	Achv4a08g011130	None	None	None
Chr08	633235	634742	1508	None	None	None	Achv4a08g011152
Chr08	639430	641499	2070	None	None	None	None
Chr08	1236360	1237826	1467	None	None	None	None
Chr08	1241246	1241313	68	Achv4a08g011220	None	None	None
Chr08	1246409	1247610	1202	None	None	Achv4a08g011220	None
Chr08	1248764	1250230	1467	None	None	Achv4a08g011220	None
Chr08	1509041	1509041	1	None	None	None	None
Chr08	1655154	1656265	1112	None	None	None	None
Chr08	1657456	1657601	146	None	None	None	None
Chr08	1963721	1964552	832	None	None	None	None
Chr08	1969331	1972808	3478	Achv4a08g011296	Achv4a08g011296	Achv4a08g011296	None
Chr08	2062879	2070420	7542	Achv4a08g011306	Achv4a08g011306	None	Achv4a08g011305,Achv4a08g011306
Chr08	2072318	2080311	7994	None	None	None	None
Chr08	2093350	2098796	5447	Achv4a08g011307	None	None	None
Chr08	2140864	2143135	2272	Achv4a08g011310	None	None	None
Chr08	2144308	2147962	3655	Achv4a08g011311	None	None	None
Chr08	2237360	2240965	3606	Achv4a08g011320	None	None	None
Chr08	2446618	2453298	6681	Achv4a08g011341,Achv4a08g011342	Achv4a08g011341,Achv4a08g011342	Achv4a08g011342	Achv4a08g011341
Chr08	2884499	2885994	1496	Achv4a08g011387	Achv4a08g011387	Achv4a08g011387	Achv4a08g011387
Chr08	3079624	3082351	2728	None	None	None	None
Chr08	3508966	3510819	1854	Achv4a08g011439,Achv4a08g011440	None	None	None
Chr08	3511400	3511406	7	Achv4a08g011440	None	None	None
Chr08	3760139	3761487	1349	Achv4a08g011468	None	None	None
Chr08	3771820	3784829	13010	Achv4a08g011469	Achv4a08g011469	Achv4a08g011469	Achv4a08g011469
Chr08	3800719	3821913	21195	Achv4a08g011471,Achv4a08g011472	Achv4a08g011471,Achv4a08g011472	Achv4a08g011471,Achv4a08g011472	Achv4a08g011471,Achv4a08g011472
Chr08	4553848	4554217	370	None	None	Achv4a08g011543	None
Chr08	4559382	4559392	11	None	None	Achv4a08g011543	None
Chr08	5215951	5220706	4756	Achv4a08g011593	None	None	None
Chr08	5350117	5350466	350	None	None	Achv4a08g011608	Achv4a08g011609
Chr08	5355370	5355374	5	None	None	Achv4a08g011608	None
Chr08	5442850	5442957	108	Achv4a08g011614,Achv4a08g011615	None	None	None
Chr08	5447034	5454841	7808	Achv4a08g011616,Achv4a08g011617	Achv4a08g011616,Achv4a08g011617	Achv4a08g011616,Achv4a08g011617	Achv4a08g011615,Achv4a08g011616
Chr08	6174979	6176406	1428	Achv4a08g011683	Achv4a08g011682,Achv4a08g011683	Achv4a08g011682,Achv4a08g011683	Achv4a08g011682
Chr08	6352860	6354835	1976	None	None	None	None
Chr08	6422107	6422124	18	None	None	Achv4a08g011701	None
Chr08	6516337	6516734	398	None	None	Achv4a08g011707	None
Chr08	6528861	6538325	9465	Achv4a08g011709	Achv4a08g011708	Achv4a08g011708	Achv4a08g011708
Chr08	7098086	7099929	1844	None	Achv4a08g011754	Achv4a08g011754	None
Chr08	7190725	7213988	23264	Achv4a08g011762,Achv4a08g011763	Achv4a08g011761,Achv4a08g011762,Achv4a08g011763	Achv4a08g011761,Achv4a08g011762,Achv4a08g011763	Achv4a08g011761,Achv4a08g011762,Achv4a08g011763
Chr08	7404287	7407122	2836	None	None	None	Achv4a08g011778
Chr08	7411001	7413010	2010	None	None	None	None
Chr08	7453909	7454084	176	None	None	Achv4a08g011782	None
Chr08	7459418	7459591	174	None	None	Achv4a08g011782	None
Chr08	7524242	7534897	10656	Achv4a08g011789,Achv4a08g011790,Achv4a08g011791	Achv4a08g011789,Achv4a08g011790,Achv4a08g011791	Achv4a08g011789,Achv4a08g011791	Achv4a08g011789,Achv4a08g011790
Chr08	7538121	7553498	15378	None	Achv4a08g011791	Achv4a08g011791	Achv4a08g011791
Chr08	7564437	7569179	4743	None	None	None	Achv4a08g011792
Chr08	8716097	8716098	2	None	None	None	None
Chr08	8820153	8820263	111	None	None	None	None
Chr08	9021770	9021893	124	None	None	Achv4a08g011916	None
Chr08	9025517	9028344	2828	None	None	Achv4a08g011916	None
Chr08	9432723	9438055	5333	Achv4a08g011949	Achv4a08g011949	Achv4a08g011949	None
Chr08	9438651	9447063	8413	Achv4a08g011950	Achv4a08g011949,Achv4a08g011950	Achv4a08g011949,Achv4a08g011950	Achv4a08g011949
Chr08	9521448	9536656	15209	Achv4a08g011955,Achv4a08g011956	Achv4a08g011956	Achv4a08g011956	None
Chr08	9567643	9568268	626	None	None	None	None
Chr08	9579452	9580298	847	Achv4a08g011962	None	None	None
Chr08	9633288	9633432	145	None	None	Achv4a08g011965	None
Chr08	10358807	10371956	13150	None	Achv4a08g012020	Achv4a08g012020	Achv4a08g012020,Achv4a08g012021
Chr08	10562891	10563670	780	None	None	None	None
Chr08	10751144	10752316	1173	None	Achv4a08g012049	Achv4a08g012049	None
Chr08	11305840	11310083	4244	None	None	None	None
Chr08	11311097	11311255	159	Achv4a08g012098	None	None	None
Chr08	11449806	11512462	62657	Achv4a08g012112,Achv4a08g012113,Achv4a08g012114,Achv4a08g012115,Achv4a08g012116,Achv4a08g012117,Achv4a08g012118	Achv4a08g012111,Achv4a08g012112,Achv4a08g012113,Achv4a08g012114,Achv4a08g012115,Achv4a08g012116,Achv4a08g012117,Achv4a08g012118	Achv4a08g012111,Achv4a08g012112,Achv4a08g012113,Achv4a08g012114,Achv4a08g012115,Achv4a08g012116,Achv4a08g012117	Achv4a08g012111,Achv4a08g012112,Achv4a08g012113,Achv4a08g012114,Achv4a08g012115,Achv4a08g012116,Achv4a08g012117,Achv4a08g012118
Chr08	11514439	11517909	3471	None	None	None	None
Chr08	11519781	11527743	7963	Achv4a08g012119,Achv4a08g012120	Achv4a08g012119,Achv4a08g012120	Achv4a08g012119,Achv4a08g012120	Achv4a08g012119
Chr08	11648736	11649096	361	None	None	None	None
Chr08	11650962	11653138	2177	None	None	None	None
Chr08	12624876	12625290	415	Achv4a08g012189	None	None	None
Chr08	13924902	13925258	357	None	None	None	None
Chr08	13926477	13926490	14	None	None	None	None
Chr08	14296735	14296971	237	None	None	None	None
Chr08	14352573	14357431	4859	None	None	None	None
Chr08	14749618	14753482	3865	None	None	None	None
Chr08	15043264	15043848	585	None	None	None	None
Chr08	15049039	15051723	2685	None	None	None	None
Chr08	15658815	15664150	5336	None	Achv4a08g012334	Achv4a08g012334	None
Chr08	15668004	15670052	2049	None	Achv4a08g012335	Achv4a08g012335	None
Chr08	15677111	15681241	4131	Achv4a08g012336	Achv4a08g012335	Achv4a08g012335	Achv4a08g012335
Chr08	15867489	15867586	98	Achv4a08g012345	None	None	None
Chr08	15871976	15874265	2290	None	None	None	None
Chr08	15896622	15896622	1	None	None	Achv4a08g012347	None
Chr08	15935763	15937157	1395	None	None	Achv4a08g012352	None
Chr08	15957088	15961423	4336	None	None	None	Achv4a08g012354
Chr08	16048385	16048778	394	None	None	None	None
Chr08	16055942	16058333	2392	None	None	None	None
Chr08	16169349	16174560	5212	None	None	None	Achv4a08g012368
Chr08	16183021	16184551	1531	None	None	None	None
Chr08	16320572	16372178	51607	None	None	None	None
Chr08	16456960	16481566	24607	Achv4a08g012389,Achv4a08g012390	Achv4a08g012388,Achv4a08g012389,Achv4a08g012390	Achv4a08g012388,Achv4a08g012389,Achv4a08g012390	Achv4a08g012388,Achv4a08g012389,Achv4a08g012390
Chr08	16483858	16531726	47869	None	None	None	Achv4a08g012391
Chr08	16533169	16564056	30888	None	Achv4a08g012391	Achv4a08g012391	Achv4a08g012391,Achv4a08g012392
Chr08	16565387	16604548	39162	Achv4a08g012392,Achv4a08g012393,Achv4a08g012394,Achv4a08g012395	Achv4a08g012392,Achv4a08g012393,Achv4a08g012394,Achv4a08g012395	Achv4a08g012392,Achv4a08g012393,Achv4a08g012394,Achv4a08g012395	Achv4a08g012392,Achv4a08g012393,Achv4a08g012394,Achv4a08g012395
Chr08	16624303	16632171	7869	None	None	None	None
Chr08	17156587	17214998	58412	None	None	None	None
Chr08	17219240	17266583	47344	None	None	None	None
Chr08	17274404	17523514	249111	None	None	None	None
Chr08	17527759	17701474	173716	None	None	None	None
Chr08	17705720	17717078	11359	None	None	None	None
Chr08	17719361	17728646	9286	None	None	None	None
Chr08	17914205	17914649	445	None	None	None	Achv4a08g012438
Chr08	17920592	17921331	740	None	None	None	None
Chr08	17989603	17989616	14	None	None	None	None
Chr08	17990560	17990936	377	None	None	None	None
Chr08	18641388	18642846	1459	None	None	None	None
Chr08	18645530	18782613	137084	None	None	None	None
Chr08	18831979	18832984	1006	Achv4a08g012480	None	None	None
Chr08	18839887	18855235	15349	None	None	None	None
Chr08	18860785	18894414	33630	None	None	None	None
Chr08	18903149	18993659	90511	Achv4a08g012482	Achv4a08g012482	Achv4a08g012482	Achv4a08g012482
Chr08	19086142	19101097	14956	Achv4a08g012489	Achv4a08g012489	Achv4a08g012489	Achv4a08g012489
Chr08	19108949	19118955	10007	None	None	None	None
Chr08	19261059	19261060	2	Achv4a08g012497	None	None	None
Chr08	19435652	19439029	3378	Achv4a08g012511,Achv4a08g012512	Achv4a08g012512	Achv4a08g012512	None
Chr08	19443434	19444183	750	None	None	Achv4a08g012512	None
Chr08	19445750	19531061	85312	Achv4a08g012513,Achv4a08g012514,Achv4a08g012515,Achv4a08g012516,Achv4a08g012517	Achv4a08g012512,Achv4a08g012513,Achv4a08g012514,Achv4a08g012515,Achv4a08g012516,Achv4a08g012517	Achv4a08g012512,Achv4a08g012513,Achv4a08g012514,Achv4a08g012515,Achv4a08g012516,Achv4a08g012517	Achv4a08g012512,Achv4a08g012513,Achv4a08g012514,Achv4a08g012515,Achv4a08g012516
Chr08	19538130	19542678	4549	None	None	Achv4a08g012517	None
Chr08	19550684	19554330	3647	None	None	None	None
Chr08	19850676	19851265	590	None	None	Achv4a08g012538	None
Chr08	19852328	19856780	4453	None	None	Achv4a08g012538	None
Chr08	19894785	19935980	41196	Achv4a08g012541,Achv4a08g012542	Achv4a08g012541,Achv4a08g012542	Achv4a08g012541,Achv4a08g012542	Achv4a08g012540,Achv4a08g012541,Achv4a08g012542
Chr08	19941415	19951458	10044	None	None	None	None
Chr08	20016502	20016747	246	None	None	Achv4a08g012546	None
Chr08	20039880	20039882	3	None	None	None	None
Chr08	20091470	20100861	9392	Achv4a08g012549	Achv4a08g012549	Achv4a08g012549	Achv4a08g012549
Chr08	20103246	20104984	1739	Achv4a08g012550	Achv4a08g012550	Achv4a08g012550	None
Chr08	20448419	20451023	2605	None	None	None	Achv4a08g012571
Chr08	20452084	20452271	188	Achv4a08g012572	None	None	None
Chr08	20600809	20603204	2396	None	None	None	None
Chr08	20608146	20608154	9	None	None	None	None
Chr08	20744798	20744870	73	None	None	None	None
Chr08	21017141	21019924	2784	Achv4a08g012596	Achv4a08g012596	Achv4a08g012596	None
Chr08	21024622	21044656	20035	Achv4a08g012597	Achv4a08g012596,Achv4a08g012597	Achv4a08g012596,Achv4a08g012597	Achv4a08g012596,Achv4a08g012597
Chr08	21168841	21196407	27567	Achv4a08g012612,Achv4a08g012613	Achv4a08g012611,Achv4a08g012612,Achv4a08g012613	None	Achv4a08g012611,Achv4a08g012612,Achv4a08g012613
Chr08	21198802	21209364	10563	Achv4a08g012614,Achv4a08g012615	Achv4a08g012614,Achv4a08g012615	None	Achv4a08g012614,Achv4a08g012615
Chr08	21214228	21214251	24	None	None	None	None
Chr08	21239808	21240007	200	None	None	Achv4a08g012617	None
Chr08	21402072	21411170	9099	Achv4a08g012627,Achv4a08g012628,Achv4a08g012629	Achv4a08g012628,Achv4a08g012629	Achv4a08g012628,Achv4a08g012629	Achv4a08g012628
Chr08	21412330	21412406	77	None	None	Achv4a08g012629	None
Chr08	21413716	21429009	15294	Achv4a08g012630,Achv4a08g012631,Achv4a08g012632,Achv4a08g012633,Achv4a08g012634	Achv4a08g012629,Achv4a08g012630,Achv4a08g012631,Achv4a08g012632,Achv4a08g012633,Achv4a08g012634	Achv4a08g012629,Achv4a08g012630,Achv4a08g012631,Achv4a08g012633,Achv4a08g012634	Achv4a08g012629,Achv4a08g012630,Achv4a08g012631,Achv4a08g012632,Achv4a08g012633,Achv4a08g012634
Chr08	21438572	21441197	2626	Achv4a08g012636	None	None	None
Chr08	21443171	21459343	16173	None	None	None	None
Chr08	21480511	21489068	8558	Achv4a08g012642,Achv4a08g012643	Achv4a08g012642,Achv4a08g012643	Achv4a08g012642,Achv4a08g012643	Achv4a08g012641,Achv4a08g012642
Chr08	21497884	21506976	9093	None	Achv4a08g012643	Achv4a08g012643	None
Chr08	21515981	21517359	1379	Achv4a08g012644	Achv4a08g012644	None	Achv4a08g012643,Achv4a08g012644
Chr08	21522130	21522170	41	None	None	None	None
Chr08	21525227	21530450	5224	Achv4a08g012645	Achv4a08g012645	Achv4a08g012645	None
Chr08	21572414	21577560	5147	None	None	None	None
Chr08	21584010	21584205	196	None	None	None	None
Chr08	21586995	21587009	15	None	None	None	None
Chr08	21589238	21590025	788	None	None	None	None
Chr08	21662099	21662789	691	None	None	None	None
Chr08	21665791	21668510	2720	None	None	None	None
Chr08	21726118	21726730	613	None	None	Achv4a08g012659	None
Chr08	21727594	21728658	1065	None	None	Achv4a08g012659	None
Chr08	21801500	21802721	1222	None	None	None	Achv4a08g012667
Chr08	21817657	21862702	45046	Achv4a08g012668,Achv4a08g012669	Achv4a08g012668,Achv4a08g012669	Achv4a08g012668,Achv4a08g012669	Achv4a08g012668,Achv4a08g012669
Chr08	21868594	21870086	1493	Achv4a08g012670	None	None	None
Chr08	21894806	21894806	1	None	None	Achv4a08g012673	None
Chr08	21912332	21913899	1568	None	None	None	None
Chr08	22152137	22159161	7025	None	None	None	None
Chr08	22197115	22198000	886	None	None	None	None
Chr08	22216161	22218333	2173	Achv4a08g012695,Achv4a08g012696	Achv4a08g012696	Achv4a08g012696	None
Chr08	22222817	22223354	538	None	None	Achv4a08g012696	None
Chr08	22463363	22465513	2151	Achv4a08g012724	Achv4a08g012724	Achv4a08g012724	None
Chr08	22468071	22468136	66	None	None	Achv4a08g012724	None
Chr08	22726744	22729233	2490	None	None	None	None
Chr08	22861180	22861983	804	Achv4a08g012761	Achv4a08g012761	Achv4a08g012761	None
Chr08	23043399	23053979	10581	Achv4a08g012774,Achv4a08g012775	Achv4a08g012775	Achv4a08g012775	Achv4a08g012775
Chr08	23063285	23066546	3262	None	None	None	None
Chr08	23371711	23379800	8090	None	Achv4a08g012802	Achv4a08g012802	Achv4a08g012802
Chr08	23836504	23841992	5489	Achv4a08g012843	Achv4a08g012843	Achv4a08g012843	Achv4a08g012842,Achv4a08g012843
Chr08	23843804	23845343	1540	None	None	None	Achv4a08g012844
Chr08	23940641	23941792	1152	None	None	Achv4a08g012851	None
Chr08	23943927	23943947	21	None	None	Achv4a08g012851	None
Chr08	24491098	24492029	932	None	None	None	Achv4a08g012895
Chr08	24495448	24496839	1392	None	None	None	None
Chr08	24498822	24500240	1419	None	None	None	None
Chr08	24887248	24889607	2360	Achv4a08g012929	None	None	None
Chr08	24897434	24902343	4910	None	None	None	Achv4a08g012930
Chr08	24904169	24905073	905	None	Achv4a08g012930	Achv4a08g012930	Achv4a08g012930
Chr08	25487968	25493768	5801	Achv4a08g012975	Achv4a08g012975	None	Achv4a08g012975
Chr08	25499331	25499698	368	Achv4a08g012976	Achv4a08g012976	None	None
Chr08	25520483	25526109	5627	None	None	None	None
Chr08	25563616	25568954	5339	None	None	None	None
Chr08	25570344	25573670	3327	Achv4a08g012980	Achv4a08g012980	Achv4a08g012980	None
Chr08	25633029	25649188	16160	Achv4a08g012985,Achv4a08g012986	Achv4a08g012985,Achv4a08g012986	None	Achv4a08g012984,Achv4a08g012985,Achv4a08g012986
Chr08	25711033	25711529	497	None	None	None	None
Chr08	25799210	25801922	2713	None	None	None	None
Chr08	25816803	25829741	12939	Achv4a08g012996	Achv4a08g012995,Achv4a08g012996	Achv4a08g012995	Achv4a08g012995,Achv4a08g012996
Chr08	25830859	25845819	14961	Achv4a08g012996,Achv4a08g012997,Achv4a08g012998,Achv4a08g012999	Achv4a08g012997,Achv4a08g012998,Achv4a08g012999	Achv4a08g012997,Achv4a08g012998,Achv4a08g012999	Achv4a08g012997,Achv4a08g012998,Achv4a08g012999,Achv4a08g013000
Chr08	25857036	25857633	598	None	None	Achv4a08g013000	None
Chr08	25859677	25860904	1228	None	None	Achv4a08g013000	None
Chr08	26433582	26433755	174	None	None	None	Achv4a08g013047
Chr08	26478997	26479218	222	None	None	None	None
Chr08	26480907	26481401	495	None	None	None	None
Chr08	26657370	26657411	42	None	None	Achv4a08g013060	None
Chr08	26664196	26664198	3	None	None	Achv4a08g013060	None
Chr08	26936968	26937356	389	None	None	Achv4a08g013083	None
Chr08	27190345	27190547	203	None	None	None	None
Chr08	27192977	27195222	2246	None	None	None	None
Chr08	27363985	27364393	409	None	None	None	None
Chr08	27365669	27368416	2748	Achv4a08g013122	Achv4a08g013122	None	None
Chr08	27465722	27476548	10827	None	Achv4a08g013127	Achv4a08g013127	Achv4a08g013127
Chr09	1	8391	8391	Achv4a09g013128	None	None	None
Chr09	120285	121100	816	None	None	None	None
Chr09	123237	123738	502	None	None	None	Achv4a09g013137
Chr09	284805	284907	103	None	None	Achv4a09g013146	None
Chr09	695575	695576	2	None	None	None	None
Chr09	964659	965524	866	None	None	Achv4a09g013215	None
Chr09	1249952	1250082	131	None	None	Achv4a09g013242	None
Chr09	1250939	1263098	12160	None	None	Achv4a09g013242	None
Chr09	1372643	1389567	16925	None	None	None	None
Chr09	1390405	1403206	12802	Achv4a09g013256	Achv4a09g013256	Achv4a09g013256	None
Chr09	1907779	1916208	8430	Achv4a09g013305	Achv4a09g013304,Achv4a09g013305	Achv4a09g013304,Achv4a09g013305	Achv4a09g013304
Chr09	1924235	1925331	1097	None	None	Achv4a09g013305	None
Chr09	2169886	2170994	1109	None	Achv4a09g013325	Achv4a09g013325	Achv4a09g013325
Chr09	2514337	2522091	7755	Achv4a09g013362	Achv4a09g013362	Achv4a09g013362	Achv4a09g013362
Chr09	2873568	2874702	1135	None	Achv4a09g013398	Achv4a09g013398	Achv4a09g013398
Chr09	2880074	2885478	5405	Achv4a09g013399	None	None	None
Chr09	2930728	2931440	713	None	None	None	None
Chr09	3034655	3036729	2075	None	Achv4a09g013408	Achv4a09g013408	None
Chr09	3129621	3152418	22798	Achv4a09g013418,Achv4a09g013419	Achv4a09g013417,Achv4a09g013418,Achv4a09g013419	Achv4a09g013417,Achv4a09g013418,Achv4a09g013419	Achv4a09g013417,Achv4a09g013418
Chr09	3155873	3155952	80	None	None	Achv4a09g013419	None
Chr09	3158058	3162475	4418	None	Achv4a09g013419	Achv4a09g013419	Achv4a09g013419
Chr09	3163703	3168723	5021	None	None	None	Achv4a09g013420
Chr09	3208042	3221835	13794	None	Achv4a09g013421	Achv4a09g013421	Achv4a09g013421
Chr09	3223342	3235535	12194	Achv4a09g013422	Achv4a09g013422	Achv4a09g013422	None
Chr09	3244841	3244943	103	None	None	Achv4a09g013422	None
Chr09	3245710	3263250	17541	Achv4a09g013423	Achv4a09g013422,Achv4a09g013423	Achv4a09g013422	Achv4a09g013422,Achv4a09g013423
Chr09	3265802	3274012	8211	Achv4a09g013424	Achv4a09g013424	Achv4a09g013424	None
Chr09	3275405	3280262	4858	None	Achv4a09g013424	Achv4a09g013424	None
Chr09	3282295	3288085	5791	None	Achv4a09g013424	Achv4a09g013424	None
Chr09	3290259	3292346	2088	Achv4a09g013424	None	None	None
Chr09	3327638	3331931	4294	None	None	None	None
Chr09	3362182	3363130	949	None	None	None	None
Chr09	3541662	3566809	25148	Achv4a09g013440	None	None	Achv4a09g013441
Chr09	3629351	3646809	17459	Achv4a09g013446,Achv4a09g013447,Achv4a09g013448	Achv4a09g013447	Achv4a09g013447	Achv4a09g013447
Chr09	3648984	3653462	4479	None	None	None	Achv4a09g013448
Chr09	3674931	3692094	17164	Achv4a09g013450,Achv4a09g013451,Achv4a09g013452	Achv4a09g013450,Achv4a09g013451,Achv4a09g013452	Achv4a09g013450,Achv4a09g013451,Achv4a09g013452	Achv4a09g013450,Achv4a09g013451,Achv4a09g013452,Achv4a09g013453
Chr09	3839636	3840402	767	None	None	None	None
Chr09	3872521	3872582	62	Achv4a09g013464,Achv4a09g013465	None	None	None
Chr09	4435180	4437383	2204	None	None	None	None
Chr09	4447332	4449324	1993	None	Achv4a09g013514	Achv4a09g013514	None
Chr09	4454523	4454669	147	None	None	Achv4a09g013514	None
Chr09	4620148	4626186	6039	Achv4a09g013533,Achv4a09g013534	Achv4a09g013533,Achv4a09g013534	Achv4a09g013533	Achv4a09g013533,Achv4a09g013534,Achv4a09g013535
Chr09	4725503	4725503	1	None	None	Achv4a09g013545	None
Chr09	4728137	4728149	13	None	None	Achv4a09g013545	None
Chr09	4730655	4730991	337	None	None	Achv4a09g013545	None
Chr09	4829079	4829088	10	None	None	None	Achv4a09g013554
Chr09	4830022	4831223	1202	Achv4a09g013554	Achv4a09g013554	Achv4a09g013554	None
Chr09	4834443	4839150	4708	Achv4a09g013554	None	None	None
Chr09	4840054	4841611	1558	None	None	None	None
Chr09	4885021	4885036	16	None	None	Achv4a09g013557	None
Chr09	4887594	4888268	675	None	None	Achv4a09g013557	None
Chr09	5341905	5345738	3834	None	None	None	Achv4a09g013593
Chr09	5476716	5488146	11431	None	None	None	None
Chr09	5529530	5529786	257	None	Achv4a09g013601	Achv4a09g013601	None
Chr09	5943990	5944824	835	None	None	None	None
Chr09	5957090	5959183	2094	None	None	None	None
Chr09	6132001	6133044	1044	None	None	None	None
Chr09	6134514	6135204	691	None	None	None	None
Chr09	6154703	6160935	6233	Achv4a09g013647	None	None	None
Chr09	6804367	6806397	2031	Achv4a09g013698	None	None	None
Chr09	6872457	6872600	144	None	None	None	Achv4a09g013701
Chr09	7278360	7291888	13529	None	None	None	None
Chr09	7301103	7303290	2188	Achv4a09g013726	None	None	None
Chr09	7559298	7568429	9132	None	Achv4a09g013742	Achv4a09g013742	None
Chr09	7573525	7588024	14500	Achv4a09g013743	Achv4a09g013742	Achv4a09g013742	Achv4a09g013742
Chr09	7859593	7862805	3213	None	None	None	None
Chr09	7939861	7939890	30	None	None	Achv4a09g013769	None
Chr09	8078380	8084293	5914	None	None	None	None
Chr09	8395479	8401838	6360	None	None	None	None
Chr09	8408848	8409057	210	None	None	None	None
Chr09	8411142	8412887	1746	Achv4a09g013800	Achv4a09g013800	Achv4a09g013800	None
Chr09	8503807	8504543	737	Achv4a09g013810	None	None	None
Chr09	8505679	8508397	2719	Achv4a09g013811	None	None	None
Chr09	8598398	8601474	3077	None	None	None	None
Chr09	8603791	8612089	8299	Achv4a09g013820	Achv4a09g013820	Achv4a09g013820	None
Chr09	8746144	8746144	1	None	None	None	None
Chr09	8804759	8805906	1148	None	None	None	None
Chr09	8860650	8860931	282	None	None	None	None
Chr09	8935862	8935863	2	None	None	None	None
Chr09	8938163	8938168	6	Achv4a09g013841	None	None	None
Chr09	8944760	8944803	44	None	None	Achv4a09g013841	None
Chr09	9008781	9011986	3206	None	Achv4a09g013846	Achv4a09g013846	Achv4a09g013846
Chr09	9013596	9060194	46599	Achv4a09g013847,Achv4a09g013848,Achv4a09g013849,Achv4a09g013850,Achv4a09g013851,Achv4a09g013852	Achv4a09g013847,Achv4a09g013848,Achv4a09g013849,Achv4a09g013850,Achv4a09g013851,Achv4a09g013852	Achv4a09g013847,Achv4a09g013848,Achv4a09g013849,Achv4a09g013850,Achv4a09g013851,Achv4a09g013852	Achv4a09g013847,Achv4a09g013848,Achv4a09g013849,Achv4a09g013850,Achv4a09g013851
Chr09	9080889	9080926	38	None	None	None	None
Chr09	9083286	9085130	1845	None	None	None	None
Chr09	9085999	9088729	2731	Achv4a09g013854	None	None	None
Chr09	9190013	9190309	297	None	None	None	None
Chr09	9198335	9212248	13914	Achv4a09g013868,Achv4a09g013869	Achv4a09g013868,Achv4a09g013869	Achv4a09g013869	Achv4a09g013868
Chr09	9216328	9218720	2393	None	Achv4a09g013869	Achv4a09g013869	Achv4a09g013869
Chr09	9221430	9223125	1696	None	None	None	None
Chr09	9236383	9236648	266	None	None	None	None
Chr09	9286176	9286589	414	None	None	None	None
Chr09	9293305	9293450	146	None	None	None	None
Chr09	9296723	9306657	9935	None	None	None	None
Chr09	9332573	9332573	1	None	None	None	None
Chr09	9444544	9446493	1950	None	None	None	None
Chr09	9526496	9529068	2573	None	None	None	None
Chr09	10223216	10227298	4083	None	None	None	None
Chr09	10228829	10232689	3861	None	None	None	None
Chr09	10239184	10259647	20464	Achv4a09g013916,Achv4a09g013917	Achv4a09g013916,Achv4a09g013917	Achv4a09g013916,Achv4a09g013917	Achv4a09g013916,Achv4a09g013917
Chr09	11068284	11069756	1473	Achv4a09g013972	Achv4a09g013972	Achv4a09g013972	None
Chr09	11075096	11075153	58	None	None	None	None
Chr09	11077910	11078559	650	None	None	None	None
Chr09	11165265	11166142	878	None	None	None	None
Chr09	11316880	11316887	8	Achv4a09g013991	None	None	None
Chr09	11347809	11347830	22	None	None	None	None
Chr09	11479498	11479902	405	None	None	None	None
Chr09	11483856	11485569	1714	None	None	None	None
Chr09	11530583	11533615	3033	Achv4a09g014000	None	None	None
Chr09	11540664	11541254	591	None	None	None	Achv4a09g014001
Chr09	11617802	11623097	5296	None	Achv4a09g014004	None	Achv4a09g014004
Chr09	11626112	11626181	70	None	None	None	None
Chr09	11786136	11786791	656	None	None	None	None
Chr09	11787875	11794184	6310	None	None	None	None
Chr09	11909170	11910074	905	Achv4a09g014028	None	None	None
Chr09	12010800	12011074	275	None	None	None	None
Chr09	12013803	12014150	348	None	None	None	None
Chr09	12016886	12017235	350	None	None	None	None
Chr09	12137725	12147511	9787	Achv4a09g014043,Achv4a09g014044	Achv4a09g014043,Achv4a09g014044	Achv4a09g014043,Achv4a09g014044	Achv4a09g014043,Achv4a09g014044
Chr09	12150119	12151814	1696	Achv4a09g014045	None	None	None
Chr09	12493851	12496161	2311	Achv4a09g014069	None	None	None
Chr09	12578938	12583811	4874	Achv4a09g014075,Achv4a09g014076	None	None	None
Chr09	12586976	12587052	77	None	None	None	Achv4a09g014076,Achv4a09g014077
Chr09	12608325	12635871	27547	Achv4a09g014080,Achv4a09g014081,Achv4a09g014082	Achv4a09g014080,Achv4a09g014081	Achv4a09g014080,Achv4a09g014081	Achv4a09g014080,Achv4a09g014081
Chr09	12650386	12651458	1073	None	None	Achv4a09g014082	None
Chr09	12677250	12678218	969	Achv4a09g014085	None	None	None
Chr09	12689489	12692368	2880	None	None	None	None
Chr09	12708217	12713312	5096	Achv4a09g014087	Achv4a09g014087	Achv4a09g014087	None
Chr09	12716990	12723255	6266	None	Achv4a09g014087	Achv4a09g014087	None
Chr09	13426918	13428004	1087	Achv4a09g014150	Achv4a09g014149,Achv4a09g014150	Achv4a09g014149,Achv4a09g014150	Achv4a09g014149
Chr09	13431580	13433381	1802	None	Achv4a09g014150	Achv4a09g014150	None
Chr09	13481203	13483716	2514	Achv4a09g014154,Achv4a09g014155	Achv4a09g014155	Achv4a09g014155	None
Chr09	13485560	13485682	123	None	None	Achv4a09g014155	None
Chr09	13814763	13815202	440	None	None	None	None
Chr09	13816573	13816673	101	None	None	None	None
Chr09	14020388	14021397	1010	None	None	None	None
Chr09	14024029	14024553	525	Achv4a09g014189	None	None	None
Chr09	14025309	14025496	188	Achv4a09g014189	Achv4a09g014189	Achv4a09g014189	None
Chr09	14300148	14300246	99	None	None	Achv4a09g014209	None
Chr09	14301701	14303303	1603	None	None	Achv4a09g014209	None
Chr09	14367264	14367368	105	Achv4a09g014217	None	None	None
Chr09	14375293	14376230	938	None	None	None	None
Chr09	14973336	14973713	378	None	None	Achv4a09g014267	None
Chr09	15258372	15258380	9	None	None	Achv4a09g014291	None
Chr09	15275089	15275694	606	None	None	None	None
Chr09	15283839	15283918	80	Achv4a09g014294	None	None	None
Chr09	15404858	15407315	2458	None	None	None	Achv4a09g014309
Chr09	15410662	15415458	4797	Achv4a09g014310	Achv4a09g014310	Achv4a09g014310	None
Chr09	15612002	15613222	1221	None	None	Achv4a09g014332	None
Chr09	15858086	15858095	10	None	None	None	Achv4a09g014364
Chr09	15986976	15988090	1115	None	None	None	None
Chr09	16659650	16664781	5132	Achv4a09g014458	Achv4a09g014457,Achv4a09g014458	Achv4a09g014457	Achv4a09g014457,Achv4a09g014458
Chr09	16665932	16666108	177	None	None	None	None
Chr09	16710550	16711151	602	None	None	None	None
Chr09	16754008	16754927	920	Achv4a09g014467	Achv4a09g014467	None	None
Chr09	16923776	16932495	8720	Achv4a09g014479	None	None	None
Chr10	651880	654409	2530	None	Achv4a10g014537	Achv4a10g014537	None
Chr10	657891	826152	168262	Achv4a10g014538,Achv4a10g014539,Achv4a10g014540,Achv4a10g014541,Achv4a10g014542,Achv4a10g014543,Achv4a10g014544,Achv4a10g014545,Achv4a10g014546,Achv4a10g014547,Achv4a10g014548,Achv4a10g014549	Achv4a10g014538,Achv4a10g014539,Achv4a10g014540,Achv4a10g014541,Achv4a10g014542,Achv4a10g014543,Achv4a10g014544,Achv4a10g014545,Achv4a10g014546,Achv4a10g014547,Achv4a10g014548,Achv4a10g014549	Achv4a10g014538,Achv4a10g014539,Achv4a10g014540,Achv4a10g014541,Achv4a10g014542,Achv4a10g014543,Achv4a10g014544,Achv4a10g014545,Achv4a10g014546,Achv4a10g014548,Achv4a10g014549	Achv4a10g014537,Achv4a10g014538,Achv4a10g014539,Achv4a10g014540,Achv4a10g014541,Achv4a10g014542,Achv4a10g014543,Achv4a10g014544,Achv4a10g014545,Achv4a10g014546,Achv4a10g014547,Achv4a10g014548
Chr10	833031	833041	11	Achv4a10g014551	None	None	None
Chr10	840964	843539	2576	None	None	None	None
Chr10	845794	899177	53384	Achv4a10g014552,Achv4a10g014553,Achv4a10g014554,Achv4a10g014555,Achv4a10g014556	Achv4a10g014552,Achv4a10g014553,Achv4a10g014554,Achv4a10g014555,Achv4a10g014556	Achv4a10g014552,Achv4a10g014554,Achv4a10g014556	Achv4a10g014552,Achv4a10g014553,Achv4a10g014554,Achv4a10g014555
Chr10	904998	911319	6322	None	Achv4a10g014556	Achv4a10g014556	None
Chr10	916252	930284	14033	Achv4a10g014557,Achv4a10g014558	Achv4a10g014557,Achv4a10g014558	Achv4a10g014557,Achv4a10g014558	Achv4a10g014557
Chr10	1152148	1152162	15	None	None	Achv4a10g014576	None
Chr10	1172989	1175733	2745	Achv4a10g014577	None	None	Achv4a10g014578
Chr10	1668550	1669207	658	None	Achv4a10g014633	Achv4a10g014633	None
Chr10	1670265	1670291	27	None	None	Achv4a10g014633	None
Chr10	1680500	1681805	1306	None	None	None	None
Chr10	1733669	1739489	5821	None	Achv4a10g014636	Achv4a10g014636	Achv4a10g014636
Chr10	1744041	1768267	24227	Achv4a10g014637	Achv4a10g014637	Achv4a10g014637	Achv4a10g014637,Achv4a10g014638
Chr10	1872276	1875543	3268	Achv4a10g014649	Achv4a10g014649	Achv4a10g014649	Achv4a10g014648
Chr10	1894448	1894684	237	None	None	None	Achv4a10g014650,Achv4a10g014651
Chr10	1936141	1937039	899	None	None	Achv4a10g014653	None
Chr10	2039541	2070444	30904	Achv4a10g014660,Achv4a10g014661,Achv4a10g014662	Achv4a10g014660,Achv4a10g014661,Achv4a10g014662	Achv4a10g014660,Achv4a10g014661,Achv4a10g014662	Achv4a10g014660,Achv4a10g014661
Chr10	2075208	2097180	21973	Achv4a10g014663	Achv4a10g014662,Achv4a10g014663	Achv4a10g014662,Achv4a10g014663	Achv4a10g014662
Chr10	2203514	2204851	1338	None	None	None	None
Chr10	2213156	2213706	551	Achv4a10g014671	None	None	None
Chr10	2601717	2605977	4261	None	None	Achv4a10g014699	None
Chr10	2610205	2616538	6334	None	Achv4a10g014699	Achv4a10g014699	Achv4a10g014699,Achv4a10g014700
Chr10	2985498	2993149	7652	None	Achv4a10g014739	Achv4a10g014739	None
Chr10	3000573	3005382	4810	None	Achv4a10g014739	Achv4a10g014739	Achv4a10g014739,Achv4a10g014740
Chr10	3378760	3448083	69324	Achv4a10g014777,Achv4a10g014778,Achv4a10g014779,Achv4a10g014780,Achv4a10g014781	Achv4a10g014776,Achv4a10g014777,Achv4a10g014778,Achv4a10g014779,Achv4a10g014780,Achv4a10g014781	Achv4a10g014776,Achv4a10g014777,Achv4a10g014778,Achv4a10g014779,Achv4a10g014780,Achv4a10g014781	Achv4a10g014776,Achv4a10g014777,Achv4a10g014778,Achv4a10g014779,Achv4a10g014780
Chr10	3470162	3470649	488	Achv4a10g014782	None	None	None
Chr10	3476678	3476780	103	None	None	None	None
Chr10	3557265	3558337	1073	None	None	None	Achv4a10g014788
Chr10	3775956	3776666	711	None	None	None	Achv4a10g014799
Chr10	3786005	3789716	3712	Achv4a10g014801	None	None	None
Chr10	3919036	3923335	4300	None	None	Achv4a10g014811	None
Chr10	3928137	3938539	10403	None	Achv4a10g014811	Achv4a10g014811	Achv4a10g014811,Achv4a10g014812
Chr10	4181757	4182835	1079	Achv4a10g014829	None	None	None
Chr10	4184169	4185715	1547	Achv4a10g014829	Achv4a10g014829	Achv4a10g014829	None
Chr10	4418904	4443599	24696	None	Achv4a10g014847	Achv4a10g014847	Achv4a10g014847
Chr10	4445371	4475808	30438	Achv4a10g014848	Achv4a10g014848	None	Achv4a10g014848
Chr10	4674627	4690431	15805	Achv4a10g014859,Achv4a10g014860	Achv4a10g014858,Achv4a10g014859	Achv4a10g014858,Achv4a10g014859	Achv4a10g014858,Achv4a10g014859
Chr10	4691658	4698689	7032	Achv4a10g014860	Achv4a10g014860	Achv4a10g014860	Achv4a10g014860
Chr10	4754849	4757577	2729	None	None	Achv4a10g014865	None
Chr10	4933414	4933415	2	None	None	None	None
Chr10	4936161	4936342	182	None	None	None	None
Chr10	5162805	5164314	1510	None	None	None	Achv4a10g014901
Chr10	5946023	5948453	2431	None	None	None	None
Chr10	5964345	5965055	711	None	None	None	None
Chr10	5969590	5976281	6692	Achv4a10g014970,Achv4a10g014971,Achv4a10g014972	Achv4a10g014970,Achv4a10g014971,Achv4a10g014972	Achv4a10g014970,Achv4a10g014972	Achv4a10g014970,Achv4a10g014971
Chr10	5978087	5979576	1490	None	Achv4a10g014973	Achv4a10g014973	Achv4a10g014973,Achv4a10g014974
Chr10	6048097	6048161	65	None	None	None	None
Chr10	6049281	6050447	1167	None	None	None	None
Chr10	6719147	6722569	3423	Achv4a10g015017	None	None	None
Chr10	8264492	8264504	13	None	None	None	None
Chr10	8661497	8679827	18331	None	Achv4a10g015073	Achv4a10g015073	Achv4a10g015073
Chr10	8682189	8700616	18428	None	None	None	None
Chr10	9676592	9677089	498	Achv4a10g015111	Achv4a10g015111	Achv4a10g015111	None
Chr10	9701165	9701583	419	None	None	None	Achv4a10g015112
Chr10	9827033	9832311	5279	Achv4a10g015118	None	None	None
Chr10	9896186	9896341	156	None	None	None	None
Chr10	9978417	9979398	982	None	None	None	None
Chr10	10755591	10755596	6	None	None	None	None
Chr10	10757271	10762105	4835	None	None	None	Achv4a10g015153
Chr10	10763694	10766090	2397	Achv4a10g015153	Achv4a10g015153	None	Achv4a10g015153
Chr10	10825548	10826023	476	None	None	None	None
Chr10	11585836	11586681	846	None	None	None	None
Chr10	11775729	11776224	496	None	None	None	Achv4a10g015203
Chr10	11777651	11779551	1901	None	Achv4a10g015203	Achv4a10g015203	Achv4a10g015203
Chr10	11802620	11808473	5854	None	None	None	None
Chr10	12093714	12099939	6226	Achv4a10g015216,Achv4a10g015217	Achv4a10g015216,Achv4a10g015217	None	Achv4a10g015216,Achv4a10g015217
Chr10	12112354	12115112	2759	Achv4a10g015219	None	None	None
Chr10	12621688	12622284	597	None	None	None	None
Chr10	12624290	12625546	1257	None	None	None	None
Chr10	12813481	12821021	7541	None	None	None	None
Chr10	12827522	12836096	8575	None	None	None	None
Chr10	12837538	12907018	69481	Achv4a10g015259	Achv4a10g015259	Achv4a10g015259	None
Chr10	13566284	13566286	3	None	None	Achv4a10g015295	None
Chr10	14164436	14164516	81	Achv4a10g015334	None	None	None
Chr10	14265091	14265109	19	None	None	None	None
Chr10	14270234	14270373	140	None	None	None	None
Chr10	14709586	14714439	4854	None	Achv4a10g015371	Achv4a10g015371	Achv4a10g015371
Chr10	14771906	14772175	270	None	None	None	None
Chr10	14797949	14802553	4605	None	None	None	Achv4a10g015376
Chr10	14803820	14805984	2165	None	None	None	None
Chr10	14832163	14832163	1	None	None	None	None
Chr10	14836359	14837643	1285	None	None	None	None
Chr10	14984051	14985213	1163	None	None	None	None
Chr10	15030031	15034710	4680	None	Achv4a10g015393,Achv4a10g015394	Achv4a10g015394	Achv4a10g015393,Achv4a10g015394
Chr10	15090274	15108151	17878	Achv4a10g015397	Achv4a10g015397	Achv4a10g015397	Achv4a10g015397
Chr10	15201042	15202646	1605	None	None	None	None
Chr10	15591780	15599677	7898	None	None	None	Achv4a10g015431
Chr10	15608311	15623350	15040	Achv4a10g015432,Achv4a10g015433	Achv4a10g015432,Achv4a10g015433	Achv4a10g015432,Achv4a10g015433	Achv4a10g015432
Chr10	15733556	15734431	876	None	None	None	None
Chr10	16758127	16758455	329	None	None	None	None
Chr10	17337623	17337763	141	None	None	None	None
Chr10	17349842	17350766	925	Achv4a10g015562	None	None	None
Chr10	17358782	17359170	389	None	None	None	None
Chr10	17370905	17378972	8068	Achv4a10g015564	Achv4a10g015563	Achv4a10g015563	Achv4a10g015563
Chr10	17574667	17583389	8723	Achv4a10g015578,Achv4a10g015579	Achv4a10g015579	Achv4a10g015579	None
Chr10	17586330	17586522	193	None	None	Achv4a10g015579	None
Chr10	17705605	17708512	2908	Achv4a10g015588	None	None	None
Chr10	17709954	17710717	764	Achv4a10g015589	None	None	None
Chr10	17757246	17761458	4213	Achv4a10g015594	None	None	None
Chr10	17762842	17770964	8123	Achv4a10g015595,Achv4a10g015596	Achv4a10g015595,Achv4a10g015596	Achv4a10g015595,Achv4a10g015596	Achv4a10g015595,Achv4a10g015596
Chr10	17815016	17850084	35069	None	Achv4a10g015599	Achv4a10g015599	Achv4a10g015599
Chr10	17853193	17859875	6683	None	None	None	Achv4a10g015600
Chr10	18076597	18076612	16	Achv4a10g015616	None	None	None
Chr10	18077722	18083189	5468	Achv4a10g015617	None	None	None
Chr10	18390620	18390657	38	None	None	None	None
Chr10	18498710	18506753	8044	Achv4a10g015656	Achv4a10g015656	Achv4a10g015656	Achv4a10g015656
Chr10	18515073	18519268	4196	None	None	None	Achv4a10g015657
Chr10	18723729	18723729	1	None	None	None	None
Chr10	18867133	18867399	267	None	None	Achv4a10g015686	None
Chr10	18972636	18975945	3310	None	None	None	None
Chr10	19109579	19112348	2770	Achv4a10g015703	None	None	None
Chr10	19114206	19115535	1330	None	None	None	None
Chr10	19117316	19126539	9224	Achv4a10g015704	None	None	None
Chr10	19128852	19128953	102	None	None	None	Achv4a10g015704
Chr10	19133989	19134387	399	None	None	None	None
Chr10	19187907	19189267	1361	None	None	Achv4a10g015708	None
Chr10	19960303	19966071	5769	Achv4a10g015787	Achv4a10g015786	None	Achv4a10g015786
Chr10	20078314	20078315	2	None	None	Achv4a10g015802	None
Chr10	20110474	20111106	633	None	None	Achv4a10g015805	None
Chr10	20238359	20238771	413	None	Achv4a10g015823	Achv4a10g015823	None
Chr10	20622630	20625557	2928	None	Achv4a10g015868	Achv4a10g015868	Achv4a10g015868
Chr10	20632518	20640642	8125	Achv4a10g015869	Achv4a10g015869	Achv4a10g015869	None
Chr10	20810324	20816882	6559	Achv4a10g015883	None	None	None
Chr10	20817942	20817945	4	Achv4a10g015883	None	None	None
Chr10	20873294	20873853	560	None	None	None	None
Chr10	20883598	20884076	479	Achv4a10g015888	None	None	None
Chr10	21197982	21199203	1222	Achv4a10g015928	None	None	None
Chr11	1	7478	7478	None	None	None	Achv4a11g015976
Chr11	168111	172431	4321	Achv4a11g015988,Achv4a11g015989	Achv4a11g015988,Achv4a11g015989	Achv4a11g015988,Achv4a11g015989	Achv4a11g015988
Chr11	335067	338639	3573	None	None	None	None
Chr11	345646	359490	13845	Achv4a11g016012	None	None	None
Chr11	497269	497768	500	None	None	None	None
Chr11	501587	505240	3654	None	None	None	None
Chr11	527060	528889	1830	None	None	None	None
Chr11	529842	529843	2	None	None	None	None
Chr11	530796	530797	2	None	None	None	None
Chr11	531750	531751	2	None	None	None	None
Chr11	532704	534533	1830	None	None	None	None
Chr11	535486	535487	2	None	None	None	None
Chr11	541214	542582	1369	None	None	None	None
Chr11	543535	543992	458	None	None	None	None
Chr11	549298	549299	2	None	None	None	None
Chr11	550252	550253	2	None	None	None	None
Chr11	551206	551664	459	None	None	None	None
Chr11	552617	552618	2	None	None	None	None
Chr11	553571	554029	459	None	None	None	None
Chr11	556433	556434	2	None	None	None	None
Chr11	557387	557388	2	None	None	None	None
Chr11	558341	558342	2	None	None	None	None
Chr11	559295	559296	2	None	None	None	None
Chr11	560249	560250	2	None	None	None	None
Chr11	561203	561204	2	None	None	None	None
Chr11	563608	563609	2	None	None	None	None
Chr11	564562	564563	2	None	None	None	None
Chr11	565516	569331	3816	None	None	None	None
Chr11	570284	570285	2	None	None	None	None
Chr11	571238	572194	957	None	None	None	None
Chr11	573147	573148	2	None	None	None	None
Chr11	574101	574102	2	None	None	None	None
Chr11	575055	575056	2	None	None	None	None
Chr11	576009	576010	2	None	None	None	None
Chr11	576963	576964	2	None	None	None	None
Chr11	577917	578872	956	None	None	None	None
Chr11	579825	579826	2	None	None	None	None
Chr11	580779	580780	2	None	None	None	None
Chr11	581733	581734	2	None	None	None	None
Chr11	582687	582688	2	None	None	None	None
Chr11	583641	583642	2	None	None	None	None
Chr11	584595	584596	2	None	None	None	None
Chr11	585549	585550	2	None	None	None	None
Chr11	586503	587457	955	None	None	None	None
Chr11	588410	588411	2	None	None	None	None
Chr11	589364	589365	2	None	None	None	None
Chr11	590318	590319	2	None	None	None	None
Chr11	591272	592227	956	None	None	None	None
Chr11	593180	593181	2	None	None	None	None
Chr11	594134	594135	2	None	None	None	None
Chr11	595088	595089	2	None	None	None	None
Chr11	596042	596043	2	None	None	None	None
Chr11	596996	596997	2	None	None	None	None
Chr11	599401	600356	956	None	None	None	None
Chr11	603217	603218	2	None	None	None	None
Chr11	604171	604172	2	None	None	None	None
Chr11	605125	605126	2	None	None	None	None
Chr11	606079	606080	2	None	None	None	None
Chr11	608444	608445	2	None	None	None	None
Chr11	609398	609399	2	None	None	None	None
Chr11	610352	610353	2	None	None	None	None
Chr11	615619	615620	2	None	None	None	None
Chr11	616573	616574	2	None	None	None	None
Chr11	619435	619436	2	None	None	None	None
Chr11	620389	620390	2	None	None	None	None
Chr11	621343	621344	2	None	None	None	None
Chr11	622297	622298	2	None	None	None	None
Chr11	623251	623252	2	None	None	None	None
Chr11	624205	624206	2	None	None	None	None
Chr11	625159	625160	2	None	None	None	None
Chr11	626113	626114	2	None	None	None	None
Chr11	633045	633493	449	None	None	None	None
Chr11	634446	634447	2	None	None	None	None
Chr11	635403	635858	456	None	None	None	None
Chr11	640168	640169	2	None	None	None	None
Chr11	648295	648296	2	None	None	None	None
Chr11	649249	649250	2	None	None	None	None
Chr11	651197	651198	2	None	None	None	None
Chr11	653128	654083	956	None	None	None	None
Chr11	655036	655037	2	None	None	None	None
Chr11	655990	656448	459	None	None	None	None
Chr11	662211	663148	938	None	None	None	None
Chr11	664101	664102	2	None	None	None	None
Chr11	665534	665535	2	None	None	None	None
Chr11	667425	667426	2	None	None	None	None
Chr11	677868	677869	2	None	None	None	None
Chr11	679815	679816	2	None	None	None	None
Chr11	681706	681707	2	None	None	None	None
Chr11	684111	686060	1950	None	None	None	None
Chr11	688944	688945	2	None	None	None	None
Chr11	689901	691847	1947	None	None	None	None
Chr11	700935	700936	2	None	None	None	None
Chr11	741085	741088	4	None	None	None	None
Chr11	748730	749277	548	None	None	None	None
Chr11	752126	752129	4	None	None	None	None
Chr11	758346	758894	549	None	None	None	None
Chr11	769135	769138	4	None	None	None	None
Chr11	828534	829634	1101	None	None	None	None
Chr11	895186	902218	7033	None	None	None	None
Chr11	905135	906224	1090	None	None	None	None
Chr11	929492	939425	9934	None	None	None	None
Chr11	1419038	1422290	3253	None	Achv4a11g016074	Achv4a11g016074	Achv4a11g016074
Chr11	1423464	1432093	8630	Achv4a11g016075,Achv4a11g016076,Achv4a11g016077	Achv4a11g016075,Achv4a11g016076,Achv4a11g016077	None	Achv4a11g016075,Achv4a11g016076,Achv4a11g016077
Chr11	1436288	1437938	1651	None	None	None	None
Chr11	1438871	1442476	3606	None	None	None	None
Chr11	1710582	1715444	4863	None	None	None	None
Chr11	1721156	1721158	3	None	None	None	None
Chr11	2069788	2070008	221	None	None	None	None
Chr11	2238932	2239133	202	None	None	None	Achv4a11g016158
Chr11	2246069	2246830	762	None	None	Achv4a11g016159	None
Chr11	2247808	2248878	1071	Achv4a11g016160	Achv4a11g016159,Achv4a11g016160	Achv4a11g016159	Achv4a11g016159
Chr11	2299487	2304475	4989	None	None	None	None
Chr11	2308435	2308925	491	None	None	None	None
Chr11	2440591	2442097	1507	None	None	None	None
Chr11	2460654	2465174	4521	None	None	None	None
Chr11	2467694	2477589	9896	Achv4a11g016182,Achv4a11g016183	Achv4a11g016182,Achv4a11g016183	Achv4a11g016182,Achv4a11g016183	Achv4a11g016182,Achv4a11g016183
Chr11	2521742	2523242	1501	None	None	None	None
Chr11	2523830	2543405	19576	Achv4a11g016186	Achv4a11g016186	Achv4a11g016186	None
Chr11	3432722	3441046	8325	Achv4a11g016250	None	None	None
Chr11	3450465	3450471	7	None	None	None	None
Chr11	3490117	3492758	2642	Achv4a11g016253	None	None	None
Chr11	3498334	3499249	916	Achv4a11g016255	Achv4a11g016255	Achv4a11g016255	Achv4a11g016254
Chr11	3707005	3708087	1083	None	None	None	None
Chr11	3714046	3716356	2311	None	None	None	None
Chr11	3723609	3725514	1906	None	None	None	None
Chr11	4358681	4367240	8560	None	Achv4a11g016321	Achv4a11g016321	Achv4a11g016321
[truncated: 3,127 more rows]

## Sheet: Table S7
Supplementary Table 7. The enriched GO terms for the new-found genes in the extra sequence segments of HY4P.
GO category	GO term	GO description	Total number of annotated GO terms in the whole genes of HY4P (N)	Total number of a certain GO term in the whole genes of HY4P (M)	Total number of GO terms in the new-found genes of HY4P (n)	Total number of a certain GO terms in the new-found genes of HY4P (k)	P-value
Molecular function	GO:0016420	Malonyltransferase activity	154139	12	15007	11	0
Cellular component	GO:0019897	Extrinsic component of plasma membrane	202429	81	17966	28	0
Molecular function	GO:0033810	Anthocyanin 5-O-glucoside 6'''-O-malonyltransferase activity	154139	12	15007	11	0
Molecular function	GO:0047165	Flavonol-3-O-beta-glucoside O-malonyltransferase activity	154139	13	15007	12	0
Molecular function	GO:0047183	Anthocyanin 5-aromatic acyltransferase activity	154139	12	15007	11	0
Molecular function	GO:0047634	Agmatine N4-coumaroyltransferase activity	154139	11	15007	10	0
Molecular function	GO:0050736	O-malonyltransferase activity	154139	12	15007	11	0
Molecular function	GO:0033809	Anthocyanin 6''-O-malonyltransferase activity	154139	9	15007	8	7e-08
Molecular function	GO:0102588	Cyanidin 3-O-glucoside 6''-O-malonyltransferase activity	154139	9	15007	8	7e-08
Molecular function	GO:0043531	ADP binding	154139	459	15007	77	1.88e-06
Biological process	GO:0009636	Response to toxic substance	376644	270	34336	49	2.74e-06
Biological process	GO:0015074	DNA integration	376644	504	34336	78	3.22e-06
Biological process	GO:0098754	Detoxification	376644	49	34336	16	4.01e-06
Cellular component	GO:0042575	DNA polymerase complex	202429	147	17966	31	4.83e-06
Molecular function	GO:0060698	Endoribonuclease inhibitor activity	154139	10	15007	7	7.61e-06
Molecular function	GO:0003964	RNA-directed DNA polymerase activity	154139	293	15007	53	8.14e-06
Cellular component	GO:0042025	Host cell nucleus	202429	37	17966	13	9.68e-06
Biological process	GO:0009718	Anthocyanin-containing compound biosynthetic process	376644	301	34336	51	1.29e-05
Biological process	GO:0006310	DNA recombination	376644	378	34336	60	1.89e-05
Biological process	GO:0016102	Diterpenoid biosynthetic process	376644	92	34336	22	2.13e-05
Biological process	GO:0051707	Response to other organism	376644	364	34336	58	2.29e-05
Molecular function	GO:0004190	Aspartic-type endopeptidase activity	154139	397	15007	65	2.45e-05
Biological process	GO:0043044	ATP-dependent chromatin remodeling	376644	16	34336	8	3.13e-05
Biological process	GO:0009698	Phenylpropanoid metabolic process	376644	159	34336	31	4.2e-05
Biological process	GO:0060702	Negative regulation of endoribonuclease activity	376644	13	34336	7	5.46e-05
Molecular function	GO:0047215	Indole-3-acetate beta-glucosyltransferase activity	154139	25	15007	10	6.27e-05
Biological process	GO:0045943	Positive regulation of transcription from RNA polymerase I promoter	376644	43	34336	13	7.89e-05
Molecular function	GO:0010333	Terpene synthase activity	154139	58	15007	16	9.5e-05
Cellular component	GO:0016589	NURF complex	202429	31	17966	10	0.0002329
Cellular component	GO:0043680	Filiform apparatus	202429	89	17966	19	0.00026143
Biological process	GO:0003360	Brainstem development	376644	8	34336	5	0.00027829
Biological process	GO:0001410	Chlamydospore formation	376644	16	34336	7	0.00028443
Biological process	GO:0002638	Negative regulation of immunoglobulin production	376644	5	34336	4	0.0003201
Biological process	GO:0010523	Negative regulation of calcium ion transport into cytosol	376644	5	34336	4	0.0003201
Biological process	GO:0036483	Neuron intrinsic apoptotic signaling pathway in response to endoplasmic reticulum stress	376644	5	34336	4	0.0003201
Biological process	GO:0042634	Regulation of hair cycle	376644	5	34336	4	0.0003201
Biological process	GO:1990441	Negative regulation of transcription from RNA polymerase II promoter in response to endoplasmic reticulum stress	376644	5	34336	4	0.0003201
Cellular component	GO:0016459	Myosin complex	202429	51	17966	13	0.00039651
Biological process	GO:0009311	Oligosaccharide metabolic process	376644	76	34336	17	0.00041315
Molecular function	GO:0003887	DNA-directed DNA polymerase activity	154139	191	15007	34	0.00041738
Biological process	GO:2000177	Regulation of neural precursor cell proliferation	376644	22	34336	8	0.00047144
Biological process	GO:0009642	Response to light intensity	376644	57	34336	14	0.00047866
Biological process	GO:0051762	Sesquiterpene biosynthetic process	376644	91	34336	19	0.00049305
Biological process	GO:0097054	L-glutamate biosynthetic process	376644	13	34336	6	0.00055892
Cellular component	GO:0002199	Zona pellucida receptor complex	202429	18	17966	7	0.00057055
Cellular component	GO:0090535	WICH complex	202429	18	17966	7	0.00057055
Cellular component	GO:0090536	NoRC complex	202429	18	17966	7	0.00057055
Cellular component	GO:0090537	CERF complex	202429	18	17966	7	0.00057055
Biological process	GO:0032025	Response to cobalt ion	376644	9	34336	5	0.00057892
Biological process	GO:1901928	Cadinene biosynthetic process	376644	9	34336	5	0.00057892
Molecular function	GO:0080043	Quercetin 3-O-glucosyltransferase activity	154139	181	15007	32	0.00068265
Biological process	GO:0009626	Plant-type hypersensitive response	376644	748	34336	95	0.00069934
Cellular component	GO:0031012	Extracellular matrix	202429	295	17966	43	0.00090895
Molecular function	GO:0002083	4-hydroxybenzoate decaprenyltransferase activity	154139	3	15007	3	0.00092271
Molecular function	GO:0008412	4-hydroxybenzoate octaprenyltransferase activity	154139	3	15007	3	0.00092271
Molecular function	GO:0047293	4-hydroxybenzoate nonaprenyltransferase activity	154139	3	15007	3	0.00092271
Molecular function	GO:0010294	Abscisic acid glucosyltransferase activity	154139	39	15007	11	0.00093602
Molecular function	GO:0047243	Flavanone 7-O-beta-glucosyltransferase activity	154139	18	15007	7	0.000998
Cellular component	GO:0008623	CHRAC	202429	25	17966	8	0.00104276
Biological process	GO:0031497	Chromatin assembly	376644	30	34336	9	0.00104934
Biological process	GO:1901656	Glycoside transport	376644	36	34336	10	0.00108849
Molecular function	GO:0071568	UFM1 transferase activity	154139	6	15007	4	0.00114597
Biological process	GO:0035092	Sperm chromatin condensation	376644	25	34336	8	0.00124353
Biological process	GO:0080148	Negative regulation of response to water deprivation	376644	106	34336	20	0.00136123
Biological process	GO:0035041	Sperm chromatin decondensation	376644	20	34336	7	0.00138968
Biological process	GO:0006805	Xenobiotic metabolic process	376644	145	34336	25	0.00144638
Molecular function	GO:0047461	(+)-delta-cadinene synthase activity	154139	10	15007	5	0.00144659
Cellular component	GO:0016590	ACF complex	202429	21	17966	7	0.00164305
Molecular function	GO:0010334	Sesquiterpene synthase activity	154139	30	15007	9	0.00167267
Biological process	GO:0030050	Vesicle transport along actin filament	376644	38	34336	10	0.00171003
Molecular function	GO:0016747	Transferase activity, transferring acyl groups other than amino-acyl groups	154139	215	15007	35	0.00178927
Biological process	GO:0000478	Endonucleolytic cleavage involved in rRNA processing	376644	11	34336	5	0.00181573
Biological process	GO:0010038	Response to metal ion	376644	238	34336	36	0.00185866
Molecular function	GO:0035251	UDP-glucosyltransferase activity	154139	192	15007	32	0.00186402
Molecular function	GO:0004386	Helicase activity	154139	296	15007	45	0.00187659
Biological process	GO:0009741	Response to brassinosteroid	376644	467	34336	62	0.00190499
Molecular function	GO:0080044	Quercetin 7-O-glucosyltransferase activity	154139	170	15007	29	0.00207177
Biological process	GO:0048480	Stigma development	376644	52	34336	12	0.00211281
Biological process	GO:0033674	Positive regulation of kinase activity	376644	27	34336	8	0.00216389
Biological process	GO:0034052	Positive regulation of plant-type hypersensitive response	376644	59	34336	13	0.00219113
Biological process	GO:0031065	Positive regulation of histone deacetylation	376644	33	34336	9	0.00220154
Cellular component	GO:0009295	Nucleoid	202429	28	17966	8	0.00235508
Biological process	GO:0045945	Positive regulation of transcription from RNA polymerase III promoter	376644	46	34336	11	0.00236386
Biological process	GO:0009835	Fruit ripening	376644	508	34336	66	0.00238301
Cellular component	GO:0005622	Intracellular	202429	1055	17966	121	0.00241398
Molecular function	GO:0002094	Polyprenyltransferase activity	154139	7	15007	4	0.00246719
Molecular function	GO:0016638	Oxidoreductase activity, acting on the CH-NH2 group of donors	154139	7	15007	4	0.00246719
Biological process	GO:0002239	Response to oomycetes	376644	294	34336	42	0.00252167
Molecular function	GO:0004004	ATP-dependent RNA helicase activity	154139	63	15007	14	0.00256529
Biological process	GO:0045740	Positive regulation of DNA replication	376644	40	34336	10	0.00259113
Biological process	GO:2000769	Regulation of establishment or maintenance of cell polarity regulating cell shape	376644	40	34336	10	0.00259113
Biological process	GO:1990164	Histone H2A phosphorylation	376644	22	34336	7	0.00259823
Cellular component	GO:0019028	Viral capsid	202429	4	17966	3	0.00260987
Cellular component	GO:1904949	ATPase complex	202429	48	17966	11	0.00274223
Biological process	GO:0033383	Geranyl diphosphate metabolic process	376644	28	34336	8	0.00278984
Biological process	GO:0035115	Embryonic forelimb morphogenesis	376644	4	34336	3	0.0028231
Biological process	GO:0051438	Regulation of ubiquitin-protein transferase activity	376644	4	34336	3	0.0028231
Molecular function	GO:0046523	S-methyl-5-thioribose-1-phosphate isomerase activity	154139	16	15007	6	0.00287495
Biological process	GO:0034101	Erythrocyte homeostasis	376644	17	34336	6	0.0029271
Biological process	GO:1900036	Positive regulation of cellular response to heat	376644	54	34336	12	0.0029607
Molecular function	GO:0030247	Polysaccharide binding	154139	295	15007	44	0.00301482
Biological process	GO:0002758	Innate immune response-activating signal transduction	376644	121	34336	21	0.00305485
Molecular function	GO:0008194	UDP-glycosyltransferase activity	154139	263	15007	40	0.00319312
Cellular component	GO:0005677	Chromatin silencing complex	202429	49	17966	11	0.00325665
Biological process	GO:0030574	Collagen catabolic process	376644	35	34336	9	0.00341212
Biological process	GO:0051640	Organelle localization	376644	35	34336	9	0.00341212
Molecular function	GO:0030941	Chloroplast targeting sequence binding	154139	4	15007	3	0.00342139
Molecular function	GO:0061666	UFM1 ligase activity	154139	4	15007	3	0.00342139
Biological process	GO:0060195	Negative regulation of antisense RNA transcription	376644	29	34336	8	0.00354836
Molecular function	GO:0050502	Cis-zeatin O-beta-D-glucosyltransferase activity	154139	86	15007	17	0.00356157
Biological process	GO:0080114	Positive regulation of glycine hydroxymethyltransferase activity	376644	8	34336	4	0.0035764
Cellular component	GO:0016461	Unconventional myosin complex	202429	30	17966	8	0.00377914
Biological process	GO:0019677	NAD catabolic process	376644	42	34336	10	0.00380243
Molecular function	GO:0034004	Germacradienol synthase activity	154139	12	15007	5	0.0038486
Cellular component	GO:0043590	Bacterial nucleoid	202429	13	17966	5	0.00385159
Molecular function	GO:0050135	NAD(P)+ nucleosidase activity	154139	59	15007	13	0.00388631
Molecular function	GO:0004383	Guanylate cyclase activity	154139	116	15007	21	0.00393032
Biological process	GO:0006401	RNA catabolic process	376644	108	34336	19	0.00401668
Molecular function	GO:0033836	Flavonol 7-O-beta-glucosyltransferase activity	154139	66	15007	14	0.00402763
Biological process	GO:0009801	Cinnamic acid ester metabolic process	376644	18	34336	6	0.00405481
Molecular function	GO:0003953	NAD+ nucleosidase activity	154139	40	15007	10	0.00417775
Biological process	GO:0045773	Positive regulation of axon extension	376644	78	34336	15	0.00425308
Molecular function	GO:0030275	LRR domain binding	154139	34	15007	9	0.00429166
Biological process	GO:0040039	Inductive cell migration	376644	13	34336	5	0.00433019
Biological process	GO:0001178	Regulation of transcriptional start site selection at RNA polymerase II promoter	376644	24	34336	7	0.00448372
Cellular component	GO:0070505	Pollen coat	202429	44	17966	10	0.00448424
Molecular function	GO:0050403	Trans-zeatin O-beta-D-glucosyltransferase activity	154139	88	15007	17	0.00455314
Molecular function	GO:0015930	Glutamate synthase activity	154139	8	15007	4	0.00455426
Molecular function	GO:0016040	Glutamate synthase (NADH) activity	154139	8	15007	4	0.00455426
Molecular function	GO:0016041	Glutamate synthase (ferredoxin) activity	154139	8	15007	4	0.00455426
Biological process	GO:0016114	Terpenoid biosynthetic process	376644	322	34336	44	0.00467645
Cellular component	GO:0031213	RSF complex	202429	25	17966	7	0.00495439
Cellular component	GO:0005700	Polytene chromosome	202429	155	17966	24	0.00524455
Molecular function	GO:0000146	Microfilament motor activity	154139	35	15007	9	0.00528581
Biological process	GO:0015691	Cadmium ion transport	376644	65	34336	13	0.00531781
Cellular component	GO:0043529	GET complex	202429	9	17966	4	0.00542167
Biological process	GO:0071702	Organic substance transport	376644	51	34336	11	0.00552921
Cellular component	GO:0044391	Ribosomal subunit	202429	14	17966	5	0.00555687
Biological process	GO:0035076	Ecdysone receptor-mediated signaling pathway	376644	25	34336	7	0.0057438
Cellular component	GO:0030964	NADH dehydrogenase complex	202429	5	17966	3	0.0060925
Cellular component	GO:0031010	ISWI-type complex	202429	39	17966	9	0.00618067
Biological process	GO:0014075	Response to amine	376644	14	34336	5	0.00623436
Biological process	GO:0090626	Plant epidermis morphogenesis	376644	14	34336	5	0.00623436
Biological process	GO:0016926	Protein desumoylation	376644	52	34336	11	0.0064458
Biological process	GO:0007286	Spermatid development	376644	97	34336	17	0.0065231
Biological process	GO:0000965	Mitochondrial RNA 3'-end processing	376644	5	34336	3	0.0065776
Biological process	GO:0034213	Quinolinate catabolic process	376644	5	34336	3	0.0065776
Biological process	GO:0042471	Ear morphogenesis	376644	5	34336	3	0.0065776
Biological process	GO:0071280	Cellular response to copper ion	376644	32	34336	8	0.006799
Biological process	GO:0007062	Sister chromatid cohesion	376644	130	34336	21	0.00714933
Biological process	GO:0009435	NAD biosynthetic process	376644	20	34336	6	0.00722431
Molecular function	GO:0003676	Nucleic acid binding	154139	2124	15007	241	0.00738208
Molecular function	GO:0004514	Nicotinate-nucleotide diphosphorylase (carboxylating) activity	154139	9	15007	4	0.00756854
Molecular function	GO:0047251	Thiohydroximate beta-D-glucosyltransferase activity	154139	9	15007	4	0.00756854
Cellular component	GO:0000789	Cytoplasmic chromatin	202429	2	17966	2	0.00787654
Cellular component	GO:0009339	Glycolate oxidase complex	202429	2	17966	2	0.00787654
Cellular component	GO:1904090	Peptidase inhibitor complex	202429	2	17966	2	0.00787654
Molecular function	GO:0009905	Ent-copalyl diphosphate synthase activity	154139	5	15007	3	0.00793228
Molecular function	GO:0102161	Copal-8-ol diphosphate synthase activity	154139	5	15007	3	0.00793228
Molecular function	GO:0005518	Collagen binding	154139	25	15007	7	0.0082066
Molecular function	GO:0052577	Germacrene-D synthase activity	154139	14	15007	5	0.00824325
Biological process	GO:0035063	Nuclear speck organization	376644	33	34336	8	0.00827019
Biological process	GO:0000433	Negative regulation of transcription from RNA polymerase II promoter by glucose	376644	2	34336	2	0.00831047
Biological process	GO:0003146	Heart jogging	376644	2	34336	2	0.00831047
Biological process	GO:0010323	Negative regulation of isopentenyl diphosphate biosynthetic process, methylerythritol 4-phosphate pathway	376644	2	34336	2	0.00831047
Biological process	GO:0035136	Forelimb morphogenesis	376644	2	34336	2	0.00831047
Biological process	GO:0035261	External genitalia morphogenesis	376644	2	34336	2	0.00831047
Biological process	GO:0045191	Regulation of isotype switching	376644	2	34336	2	0.00831047
Biological process	GO:0050802	Circadian sleep/wake cycle, sleep	376644	2	34336	2	0.00831047
Biological process	GO:0061010	Gall bladder development	376644	2	34336	2	0.00831047
Biological process	GO:0070670	Response to interleukin-4	376644	2	34336	2	0.00831047
Biological process	GO:0071921	Cohesin loading	376644	2	34336	2	0.00831047
Biological process	GO:1903457	Lactate catabolic process	376644	2	34336	2	0.00831047
Cellular component	GO:0019034	Viral replication complex	202429	10	17966	4	0.00840519
Cellular component	GO:0070545	PeBoW complex	202429	10	17966	4	0.00840519
Biological process	GO:0050665	Hydrogen peroxide biosynthetic process	376644	84	34336	15	0.00860012
Biological process	GO:1901868	Ecgonine methyl ester catabolic process	376644	15	34336	5	0.0086572
Biological process	GO:1901869	Ecgonine methyl ester biosynthetic process	376644	15	34336	5	0.0086572
Biological process	GO:1901871	Ecgonone methyl ester catabolic process	376644	15	34336	5	0.0086572
Biological process	GO:1901872	Ecgonone methyl ester biosynthetic process	376644	15	34336	5	0.0086572
Biological process	GO:0009861	Jasmonic acid and ethylene-dependent systemic resistance	376644	116	34336	19	0.0087777
Biological process	GO:0016479	Negative regulation of transcription from RNA polymerase I promoter	376644	27	34336	7	0.00903104
Biological process	GO:1904851	Positive regulation of establishment of protein localization to telomere	376644	27	34336	7	0.00903104
Biological process	GO:0044395	Protein targeting to vacuolar membrane	376644	10	34336	4	0.00924347
Biological process	GO:0071569	Protein ufmylation	376644	10	34336	4	0.00924347
Biological process	GO:1990592	Protein K69-linked ufmylation	376644	10	34336	4	0.00924347
Biological process	GO:0000105	Histidine biosynthetic process	376644	21	34336	6	0.00934543
Biological process	GO:0010942	Positive regulation of cell death	376644	125	34336	20	0.00944397
Molecular function	GO:0001073	Transcription antitermination factor activity, DNA binding	154139	2	15007	2	0.00947843
Molecular function	GO:0004458	D-lactate dehydrogenase (cytochrome) activity	154139	2	15007	2	0.00947843
Molecular function	GO:0004463	Leukotriene-A4 hydrolase activity	154139	2	15007	2	0.00947843
Molecular function	GO:0016504	Peptidase activator activity	154139	2	15007	2	0.00947843
Molecular function	GO:0019154	Glycolate dehydrogenase activity	154139	2	15007	2	0.00947843
Molecular function	GO:0047809	D-2-hydroxy-acid dehydrogenase activity	154139	2	15007	2	0.00947843
Molecular function	GO:0051990	(R)-2-hydroxyglutarate dehydrogenase activity	154139	2	15007	2	0.00947843
Biological process	GO:2000071	Regulation of defense response by callose deposition	376644	85	34336	15	0.00958321
Molecular function	GO:0004556	Alpha-amylase activity	154139	20	15007	6	0.00990649
Biological process	GO:0051646	Mitochondrion localization	376644	55	34336	11	0.00992131
Molecular function	GO:0003724	RNA helicase activity	154139	190	15007	29	0.010225
Molecular function	GO:0004559	Alpha-mannosidase activity	154139	26	15007	7	0.0103028
Biological process	GO:0030308	Negative regulation of cell growth	376644	229	34336	32	0.0103246
Cellular component	GO:0036436	Isw1a complex	202429	16	17966	5	0.0104358
Cellular component	GO:0036437	Isw1b complex	202429	16	17966	5	0.0104358
Biological process	GO:0046718	Viral entry into host cell	376644	63	34336	12	0.0107314
Biological process	GO:0019509	L-methionine salvage from methylthioadenosine	376644	28	34336	7	0.0111114
Biological process	GO:0045048	Protein insertion into ER membrane	376644	28	34336	7	0.0111114
Cellular component	GO:0009342	Glutamate synthase complex (NADPH)	202429	6	17966	3	0.0113818
Molecular function	GO:0033808	6'-deoxychalcone synthase activity	154139	15	15007	5	0.0113863
Biological process	GO:0006508	Proteolysis	376644	1239	34336	137	0.0114749
Molecular function	GO:0033910	Glucan 1,4-alpha-maltotetraohydrolase activity	154139	10	15007	4	0.0116498
Biological process	GO:0000904	Cell morphogenesis involved in differentiation	376644	22	34336	6	0.0118756
Biological process	GO:0006620	Posttranslational protein targeting to membrane	376644	22	34336	6	0.0118756
Biological process	GO:0051086	Chaperone mediated protein folding independent of cofactor	376644	22	34336	6	0.0118756
Biological process	GO:0071417	Cellular response to organonitrogen compound	376644	22	34336	6	0.0118756
Biological process	GO:0000183	Chromatin silencing at rDNA	376644	42	34336	9	0.0120724
Biological process	GO:0090436	Leaf pavement cell development	376644	42	34336	9	0.0120724
Biological process	GO:0016137	Glycoside metabolic process	376644	6	34336	3	0.0122647
Biological process	GO:0033491	Coniferin metabolic process	376644	6	34336	3	0.0122647
Biological process	GO:0034587	PiRNA metabolic process	376644	6	34336	3	0.0122647
Biological process	GO:0048592	Eye morphogenesis	376644	6	34336	3	0.0122647
Biological process	GO:0048703	Embryonic viscerocranium morphogenesis	376644	6	34336	3	0.0122647
Biological process	GO:0051504	Diterpene phytoalexin precursor biosynthetic process pathway	376644	6	34336	3	0.0122647
Biological process	GO:0071931	Positive regulation of transcription involved in G1/S transition of mitotic cell cycle	376644	6	34336	3	0.0122647
Biological process	GO:0098542	Defense response to other organism	376644	462	34336	57	0.0124612
Molecular function	GO:0050284	Sinapate 1-glucosyltransferase activity	154139	21	15007	6	0.0127462
Molecular function	GO:0004519	Endonuclease activity	154139	650	15007	81	0.0133146
Biological process	GO:0010622	Specification of ovule identity	376644	11	34336	4	0.0134879
Biological process	GO:0034508	Centromere complex assembly	376644	11	34336	4	0.0134879
Biological process	GO:0048283	Indeterminate inflorescence morphogenesis	376644	11	34336	4	0.0134879
Biological process	GO:1902236	Negative regulation of endoplasmic reticulum stress-induced intrinsic apoptotic signaling pathway	376644	11	34336	4	0.0134879
Biological process	GO:0007420	Brain development	376644	315	34336	41	0.0135173
Biological process	GO:2000736	Regulation of stem cell differentiation	376644	36	34336	8	0.0141161
Molecular function	GO:0008094	DNA-dependent ATPase activity	154139	138	15007	22	0.0144252
Biological process	GO:0009913	Epidermal cell differentiation	376644	89	34336	15	0.0144313
Biological process	GO:0009809	Lignin biosynthetic process	376644	344	34336	44	0.0144419
Molecular function	GO:0033592	RNA strand annealing activity	154139	34	15007	8	0.014506
Biological process	GO:0080113	Regulation of seed growth	376644	173	34336	25	0.0145264
Molecular function	GO:0004355	Glutamate synthase (NADPH) activity	154139	6	15007	3	0.0147186
Molecular function	GO:0004377	GDP-Man:Man3GlcNAc2-PP-Dol alpha-1,2-mannosyltransferase activity	154139	6	15007	3	0.0147186
Molecular function	GO:0004635	Phosphoribosyl-AMP cyclohydrolase activity	154139	6	15007	3	0.0147186
Molecular function	GO:0008902	Hydroxymethylpyrimidine kinase activity	154139	6	15007	3	0.0147186
Molecular function	GO:0008972	Phosphomethylpyrimidine kinase activity	154139	6	15007	3	0.0147186
Molecular function	GO:0046964	3'-phosphoadenosine 5'-phosphosulfate transmembrane transporter activity	154139	16	15007	5	0.0152551
Molecular function	GO:0047036	Codeinone reductase (NADPH) activity	154139	16	15007	5	0.0152551
Biological process	GO:0006613	Cotranslational protein targeting to membrane	376644	17	34336	5	0.0152986
Biological process	GO:0006627	Protein processing involved in protein targeting to mitochondrion	376644	17	34336	5	0.0152986
Biological process	GO:0070173	Regulation of enamel mineralization	376644	17	34336	5	0.0152986
Biological process	GO:0071446	Cellular response to salicylic acid stimulus	376644	131	34336	20	0.0154479
Molecular function	GO:0036310	Annealing helicase activity	154139	28	15007	7	0.0156175
Molecular function	GO:0003955	NAD(P)H dehydrogenase (quinone) activity	154139	22	15007	6	0.0161106
Cellular component	GO:0000242	Pericentriolar material	202429	24	17966	6	0.0162024
Cellular component	GO:0005832	Chaperonin-containing T-complex	202429	24	17966	6	0.0162024
Cellular component	GO:0098871	Postsynaptic actin cytoskeleton	202429	24	17966	6	0.0162024
Biological process	GO:1900457	Regulation of brassinosteroid mediated signaling pathway	376644	30	34336	7	0.0162755
Biological process	GO:0048442	Sepal development	376644	44	34336	9	0.0162835
Biological process	GO:0060151	Peroxisome localization	376644	44	34336	9	0.0162835
Biological process	GO:0009826	Unidimensional cell growth	376644	916	34336	103	0.0165789
Biological process	GO:0007307	Eggshell chorion gene amplification	376644	37	34336	8	0.0166056
Biological process	GO:2000001	Regulation of DNA damage checkpoint	376644	37	34336	8	0.0166056
Molecular function	GO:0051722	Protein C-terminal methylesterase activity	154139	11	15007	4	0.0169127
Molecular function	GO:0080018	Anthocyanin 5-O-glucosyltransferase activity	154139	11	15007	4	0.0169127
Cellular component	GO:0032040	Small-subunit processome	202429	171	17966	24	0.0169269
Cellular component	GO:0000943	Retrotransposon nucleocapsid	202429	53	17966	10	0.0169972
Biological process	GO:0006281	DNA repair	376644	878	34336	99	0.0172635
Biological process	GO:0090304	Nucleic acid metabolic process	376644	83	34336	14	0.0175884
Cellular component	GO:0016587	Isw1 complex	202429	18	17966	5	0.0176348
Cellular component	GO:0031262	Ndc80 complex	202429	7	17966	3	0.0186117
Biological process	GO:0016973	Poly(A)+ mRNA export from nucleus	376644	60	34336	11	0.0186979
Biological process	GO:1901528	Hydrogen peroxide mediated signaling pathway involved in stomatal movement	376644	60	34336	11	0.0186979
Biological process	GO:0010249	Auxin conjugate metabolic process	376644	12	34336	4	0.018792
Biological process	GO:0018996	Molting cycle, collagen and cuticulin-based cuticle	376644	12	34336	4	0.018792
Biological process	GO:0097150	Neuronal stem cell population maintenance	376644	12	34336	4	0.018792
Biological process	GO:0034728	Nucleosome organization	376644	84	34336	14	0.019386
Biological process	GO:0010483	Pollen tube reception	376644	134	34336	20	0.0194046
Biological process	GO:0033119	Negative regulation of RNA splicing	376644	31	34336	7	0.0194083
Biological process	GO:0009432	SOS response	376644	18	34336	5	0.0196231
Biological process	GO:0019676	Ammonia assimilation cycle	376644	18	34336	5	0.0196231
Biological process	GO:0048565	Digestive tract development	376644	18	34336	5	0.0196231
Biological process	GO:0030447	Filamentous growth	376644	109	34336	17	0.0199732
Biological process	GO:0006933	Negative regulation of cell adhesion involved in substrate-bound cell migration	376644	7	34336	3	0.0200177
Biological process	GO:0043050	Pharyngeal pumping	376644	7	34336	3	0.0200177
Biological process	GO:0043628	NcRNA 3'-end processing	376644	7	34336	3	0.0200177
Biological process	GO:0099639	Neurotransmitter receptor transport, endosome to plasma membrane	376644	7	34336	3	0.0200177
Molecular function	GO:0052692	Raffinose alpha-galactosidase activity	154139	23	15007	6	0.0200407
Cellular component	GO:0005758	Mitochondrial intermembrane space	202429	138	17966	20	0.0200429
Molecular function	GO:0016881	Acid-amino acid ligase activity	154139	57	15007	11	0.0202742
Biological process	GO:0035066	Positive regulation of histone acetylation	376644	77	34336	13	0.0214743
Biological process	GO:0006721	Terpenoid metabolic process	376644	25	34336	6	0.022275
Biological process	GO:0009252	Peptidoglycan biosynthetic process	376644	25	34336	6	0.022275
Biological process	GO:0033275	Actin-myosin filament sliding	376644	25	34336	6	0.022275
Biological process	GO:0070481	Nuclear-transcribed mRNA catabolic process, non-stop decay	376644	25	34336	6	0.022275
Molecular function	GO:0052638	Indole-3-butyrate beta-glucosyltransferase activity	154139	30	15007	7	0.0226302
Biological process	GO:0009228	Thiamine biosynthetic process	376644	32	34336	7	0.0229389
Cellular component	GO:0031372	UBC13-MMS2 complex	202429	13	17966	4	0.0230686
Cellular component	GO:0035370	UBC13-UEV1A complex	202429	13	17966	4	0.0230686
Biological process	GO:0097275	Cellular ammonia homeostasis	376644	86	34336	14	0.0233929
Biological process	GO:0001949	Sebaceous gland cell differentiation	376644	3	34336	2	0.0234163
Biological process	GO:0009951	Polarity specification of dorsal/ventral axis	376644	3	34336	2	0.0234163
Biological process	GO:0045778	Positive regulation of ossification	376644	3	34336	2	0.0234163
Biological process	GO:0046680	Response to DDT	376644	3	34336	2	0.0234163
Biological process	GO:0061611	Mannose to fructose-6-phosphate metabolic process	376644	3	34336	2	0.0234163
Biological process	GO:0061619	Glycolytic process from mannose through fructose-6-phosphate	376644	3	34336	2	0.0234163
Biological process	GO:1904002	Regulation of sebum secreting cell proliferation	376644	3	34336	2	0.0234163
Biological process	GO:1904697	Regulation of acinar cell proliferation	376644	3	34336	2	0.0234163
Molecular function	GO:0070406	Glutamine binding	154139	12	15007	4	0.0234448
Molecular function	GO:0003838	Sterol 24-C-methyltransferase activity	154139	7	15007	3	0.0239071
Molecular function	GO:0004084	Branched-chain-amino-acid transaminase activity	154139	7	15007	3	0.0239071
Molecular function	GO:0030228	Lipoprotein particle receptor activity	154139	7	15007	3	0.0239071
Molecular function	GO:0030797	24-methylenesterol C-methyltransferase activity	154139	7	15007	3	0.0239071
Molecular function	GO:0036033	Mediator complex binding	154139	7	15007	3	0.0239071
Biological process	GO:0009992	Cellular water homeostasis	376644	103	34336	16	0.0242869
Biological process	GO:0019953	Sexual reproduction	376644	47	34336	9	0.0244799
Biological process	GO:0045859	Regulation of protein kinase activity	376644	47	34336	9	0.0244799
Biological process	GO:0034224	Cellular response to zinc ion starvation	376644	19	34336	5	0.0246764
Cellular component	GO:0005694	Chromosome	202429	434	17966	51	0.0248434
Biological process	GO:0009682	Induced systemic resistance	376644	155	34336	22	0.0250447
Biological process	GO:0001825	Blastocyst formation	376644	13	34336	4	0.0252195
Biological process	GO:0010466	Negative regulation of peptidase activity	376644	13	34336	4	0.0252195
Biological process	GO:0033532	Stachyose biosynthetic process	376644	13	34336	4	0.0252195
Biological process	GO:0034484	Raffinose catabolic process	376644	13	34336	4	0.0252195
Biological process	GO:0046248	Alpha-pinene biosynthetic process	376644	13	34336	4	0.0252195
Biological process	GO:0046250	Limonene biosynthetic process	376644	13	34336	4	0.0252195
Biological process	GO:0048557	Embryonic digestive tract morphogenesis	376644	13	34336	4	0.0252195
Biological process	GO:1904643	Response to curcumin	376644	13	34336	4	0.0252195
Molecular function	GO:0016646	Oxidoreductase activity, acting on the CH-NH group of donors, NAD or NADP as acceptor	154139	18	15007	5	0.0254077
Molecular function	GO:0016688	L-ascorbate peroxidase activity	154139	18	15007	5	0.0254077
Molecular function	GO:0047128	1,2-dehydroreticulinium reductase (NADPH) activity	154139	18	15007	5	0.0254077
Molecular function	GO:0050404	Zeatin O-beta-D-xylosyltransferase activity	154139	18	15007	5	0.0254077
Molecular function	GO:0052582	(+)-menthofuran synthase activity	154139	18	15007	5	0.0254077
Biological process	GO:0030198	Extracellular matrix organization	376644	87	34336	14	0.0256135
Biological process	GO:0019853	L-ascorbic acid biosynthetic process	376644	55	34336	10	0.0256267
Biological process	GO:0032197	Transposition, RNA-mediated	376644	55	34336	10	0.0256267
Biological process	GO:0006885	Regulation of pH	376644	104	34336	16	0.0263505
Molecular function	GO:0004654	Polyribonucleotide nucleotidyltransferase activity	154139	3	15007	2	0.0265899
Molecular function	GO:0008891	Glycolate oxidase activity	154139	3	15007	2	0.0265899
Molecular function	GO:0047545	2-hydroxyglutarate dehydrogenase activity	154139	3	15007	2	0.0265899
Molecular function	GO:0050004	Isoflavone 7-O-glucosyltransferase activity	154139	52	15007	10	0.0267718
Biological process	GO:0010097	Specification of stamen identity	376644	26	34336	6	0.0267823
Biological process	GO:0022414	Reproductive process	376644	26	34336	6	0.0267823
Biological process	GO:0042148	Strand invasion	376644	26	34336	6	0.0267823
Biological process	GO:1901946	Miltiradiene biosynthetic process	376644	26	34336	6	0.0267823
Biological process	GO:1904871	Positive regulation of protein localization to Cajal body	376644	26	34336	6	0.0267823
Biological process	GO:0009061	Anaerobic respiration	376644	33	34336	7	0.0268882
Molecular function	GO:0016717	Oxidoreductase activity, acting on paired donors, with oxidation of a pair of donors resulting in the reduction of molecular oxygen to two molecules of water	154139	45	15007	9	0.0274777
Cellular component	GO:0042641	Actomyosin	202429	34	17966	7	0.0274947
Molecular function	GO:0030899	Calcium-dependent ATPase activity	154139	38	15007	8	0.0276199
Cellular component	GO:0005754	Mitochondrial proton-transporting ATP synthase, catalytic core	202429	8	17966	3	0.0278353
Cellular component	GO:0043223	Cytoplasmic SCF ubiquitin ligase complex	202429	8	17966	3	0.0278353
Cellular component	GO:0001669	Acrosomal vesicle	202429	74	17966	12	0.0292925
Molecular function	GO:0004523	RNA-DNA hybrid ribonuclease activity	154139	107	15007	17	0.0297238
Biological process	GO:0031062	Positive regulation of histone methylation	376644	41	34336	8	0.0297418
Molecular function	GO:0016780	Phosphotransferase activity, for other substituted phosphate groups	154139	25	15007	6	0.0297423
Molecular function	GO:0030619	U1 snRNA binding	154139	25	15007	6	0.0297423
Biological process	GO:0000958	Mitochondrial mRNA catabolic process	376644	8	34336	3	0.0298825
Biological process	GO:0007617	Mating behavior	376644	8	34336	3	0.0298825
Biological process	GO:0010964	Regulation of chromatin silencing by small RNA	376644	8	34336	3	0.0298825
Biological process	GO:0015709	Thiosulfate transport	376644	8	34336	3	0.0298825
Biological process	GO:0018206	Peptidyl-methionine modification	376644	8	34336	3	0.0298825
Biological process	GO:0019646	Aerobic electron transport chain	376644	8	34336	3	0.0298825
Biological process	GO:0019655	Glycolytic fermentation to ethanol	376644	8	34336	3	0.0298825
Biological process	GO:0030418	Nicotianamine biosynthetic process	376644	8	34336	3	0.0298825
Biological process	GO:0031365	N-terminal protein amino acid modification	376644	8	34336	3	0.0298825
Biological process	GO:0031643	Positive regulation of myelination	376644	8	34336	3	0.0298825
Biological process	GO:0044265	Cellular macromolecule catabolic process	376644	8	34336	3	0.0298825
Biological process	GO:0044331	Cell-cell adhesion mediated by cadherin	376644	8	34336	3	0.0298825
Biological process	GO:0045197	Establishment or maintenance of epithelial cell apical/basal polarity	376644	8	34336	3	0.0298825
Biological process	GO:0046963	3'-phosphoadenosine 5'-phosphosulfate transport	376644	8	34336	3	0.0298825
Biological process	GO:0050965	Detection of temperature stimulus involved in sensory perception of pain	376644	8	34336	3	0.0298825
Biological process	GO:0090282	Positive regulation of transcription involved in G2/M transition of mitotic cell cycle	376644	8	34336	3	0.0298825
Biological process	GO:0097484	Dendrite extension	376644	8	34336	3	0.0298825
Biological process	GO:0098742	Cell-cell adhesion via plasma-membrane adhesion molecules	376644	8	34336	3	0.0298825
Biological process	GO:1902916	Positive regulation of protein polyubiquitination	376644	8	34336	3	0.0298825
Biological process	GO:0009625	Response to insect	376644	230	34336	30	0.029906
Molecular function	GO:0016758	Transferase activity, transferring hexosyl groups	154139	268	15007	36	0.0303469
Biological process	GO:0006824	Cobalt ion transport	376644	20	34336	5	0.0304938
Biological process	GO:0019290	Siderophore biosynthetic process	376644	20	34336	5	0.0304938
Biological process	GO:0097186	Amelogenesis	376644	20	34336	5	0.0304938
Biological process	GO:0006313	Transposition, DNA-mediated	376644	34	34336	7	0.0312751
Biological process	GO:0007339	Binding of sperm to zona pellucida	376644	34	34336	7	0.0312751
Biological process	GO:0032482	Rab protein signal transduction	376644	34	34336	7	0.0312751
Biological process	GO:0080151	Positive regulation of salicylic acid mediated signaling pathway	376644	34	34336	7	0.0312751
Molecular function	GO:0010327	Acetyl CoA:(Z)-3-hexen-1-ol acetyltransferase activity	154139	13	15007	4	0.0313064
Molecular function	GO:0030623	U5 snRNA binding	154139	13	15007	4	0.0313064
Molecular function	GO:0030984	Kininogen binding	154139	13	15007	4	0.0313064
Molecular function	GO:0034002	(R)-limonene synthase activity	154139	13	15007	4	0.0313064
Molecular function	GO:0043394	Proteoglycan binding	154139	13	15007	4	0.0313064
Molecular function	GO:0047268	Galactinol-raffinose galactosyltransferase activity	154139	13	15007	4	0.0313064
Molecular function	GO:0047274	Galactinol-sucrose galactosyltransferase activity	154139	13	15007	4	0.0313064
Molecular function	GO:0050550	Pinene synthase activity	154139	13	15007	4	0.0313064
Biological process	GO:0048812	Neuron projection morphogenesis	376644	49	34336	9	0.0313516
Molecular function	GO:0004337	Geranyltranstransferase activity	154139	19	15007	5	0.0317865
Molecular function	GO:0033707	3''-deamino-3''-oxonicotianamine reductase activity	154139	19	15007	5	0.0317865
Biological process	GO:0000054	Ribosomal subunit export from nucleus	376644	27	34336	6	0.031854
Biological process	GO:1990918	Double-strand break repair involved in meiotic recombination	376644	27	34336	6	0.031854
Biological process	GO:0006369	Termination of RNA polymerase II transcription	376644	73	34336	12	0.0319181
Molecular function	GO:0047893	Flavonol 3-O-glucosyltransferase activity	154139	92	15007	15	0.0322078
Biological process	GO:0006820	Anion transport	376644	65	34336	11	0.0322178
Biological process	GO:0007064	Mitotic sister chromatid cohesion	376644	65	34336	11	0.0322178
Molecular function	GO:0016887	ATPase activity	154139	1224	15007	139	0.0327502
Biological process	GO:0010083	Regulation of vegetative meristem growth	376644	14	34336	4	0.0328135
Biological process	GO:0016046	Detection of fungus	376644	14	34336	4	0.0328135
Biological process	GO:0031440	Regulation of mRNA 3'-end processing	376644	14	34336	4	0.0328135
Biological process	GO:0033356	UDP-L-arabinose metabolic process	376644	14	34336	4	0.0328135
Biological process	GO:0046697	Decidualization	376644	14	34336	4	0.0328135
Biological process	GO:0071816	Tail-anchored membrane protein insertion into ER membrane	376644	14	34336	4	0.0328135
Cellular component	GO:0043657	Host cell	202429	43	17966	8	0.0335047
Cellular component	GO:0045179	Apical cortex	202429	43	17966	8	0.0335047
Cellular component	GO:0097014	Ciliary plasm	202429	21	17966	5	0.0335441
Biological process	GO:0033554	Cellular response to stress	376644	42	34336	8	0.0338993
Biological process	GO:0007275	Multicellular organism development	376644	187	34336	25	0.0343223
Molecular function	GO:0052689	Carboxylic ester hydrolase activity	154139	142	15007	21	0.0349775
Biological process	GO:0006071	Glycerol metabolic process	376644	74	34336	12	0.0350449
Biological process	GO:0010042	Response to manganese ion	376644	50	34336	9	0.0352453
Molecular function	GO:0004789	Thiamine-phosphate diphosphorylase activity	154139	8	15007	3	0.0355189
Molecular function	GO:0015117	Thiosulfate transmembrane transporter activity	154139	8	15007	3	0.0355189
Molecular function	GO:0030410	Nicotianamine synthase activity	154139	8	15007	3	0.0355189
Molecular function	GO:0043532	Angiostatin binding	154139	8	15007	3	0.0355189
Molecular function	GO:0103099	UDP-glucose:5-methylthiopentylhydroximate S-glucosyltransferase activity	154139	8	15007	3	0.0355189
Molecular function	GO:0103100	UDP-glucose: 6-methylthiohexylhydroximate S-glucosyltransferase activity	154139	8	15007	3	0.0355189
Molecular function	GO:0103101	UDP-glucose:7-methylthioheptylhydroximate S-glucosyltransferase activity	154139	8	15007	3	0.0355189
Molecular function	GO:0103102	UDP-glucose:8-methylthiooctylhydroximate S-glucosyltransferase activity	154139	8	15007	3	0.0355189
Molecular function	GO:0103103	UDP-glucose: 9-methylthiononylhydroximate S-glucosyltransferase activity	154139	8	15007	3	0.0355189
Molecular function	GO:1990444	F-box domain binding	154139	8	15007	3	0.0355189
Biological process	GO:0000085	Mitotic G2 phase	376644	58	34336	10	0.0357165
Biological process	GO:0050776	Regulation of immune response	376644	35	34336	7	0.0361165
Cellular component	GO:0008023	Transcription elongation factor complex	202429	36	17966	7	0.0365692
Cellular component	GO:0016581	NuRD complex	202429	36	17966	7	0.0365692
Cellular component	GO:0046861	Glyoxysomal membrane	202429	36	17966	7	0.0365692
Molecular function	GO:0000182	RDNA binding	154139	33	15007	7	0.0367941
Molecular function	GO:0019237	Centromeric DNA binding	154139	33	15007	7	0.0367941
Biological process	GO:0006590	Thyroid hormone generation	376644	21	34336	5	0.0371026
Biological process	GO:0075732	Viral penetration into host nucleus	376644	21	34336	5	0.0371026
Biological process	GO:1900050	Negative regulation of histone exchange	376644	21	34336	5	0.0371026
Biological process	GO:0000466	Maturation of 5.8S rRNA from tricistronic rRNA transcript (SSU-rRNA, 5.8S rRNA, LSU-rRNA)	376644	28	34336	6	0.0375111
Biological process	GO:0098656	Anion transmembrane transport	376644	28	34336	6	0.0375111
Biological process	GO:0009561	Megagametogenesis	376644	135	34336	19	0.0380585
Molecular function	GO:0005524	ATP binding	154139	5664	15007	591	0.0382367
Biological process	GO:2000781	Positive regulation of double-strand break repair	376644	43	34336	8	0.0384336
Cellular component	GO:0005791	Rough endoplasmic reticulum	202429	77	17966	12	0.0384567
Biological process	GO:0010208	Pollen wall assembly	376644	171	34336	23	0.0386256
Molecular function	GO:0003959	NADPH dehydrogenase activity	154139	20	15007	5	0.0390798
Biological process	GO:0051924	Regulation of calcium ion transport	376644	92	34336	14	0.0391036
Cellular component	GO:0016281	Eukaryotic translation initiation factor 4F complex	202429	29	17966	6	0.0391342
Biological process	GO:0090503	RNA phosphodiester bond hydrolysis, exonucleolytic	376644	51	34336	9	0.0394582
Biological process	GO:0042631	Cellular response to water deprivation	376644	245	34336	31	0.0396331
Molecular function	GO:0005488	Binding	154139	1262	15007	142	0.0399421
Cellular component	GO:0035253	Ciliary rootlet	202429	22	17966	5	0.0403316
Molecular function	GO:0004123	Cystathionine gamma-lyase activity	154139	14	15007	4	0.0405317
Molecular function	GO:0015196	L-tryptophan transmembrane transporter activity	154139	14	15007	4	0.0405317
Molecular function	GO:0052625	4-aminobenzoate amino acid synthetase activity	154139	14	15007	4	0.0405317
Molecular function	GO:0052626	Benzoate amino acid synthetase activity	154139	14	15007	4	0.0405317
Molecular function	GO:0052627	Vanillate amino acid synthetase activity	154139	14	15007	4	0.0405317
Molecular function	GO:0052628	4-hydroxybenzoate amino acid synthetase activity	154139	14	15007	4	0.0405317
Biological process	GO:0000186	Activation of MAPKK activity	376644	84	34336	13	0.0405925
Biological process	GO:0080092	Regulation of pollen tube growth	376644	321	34336	39	0.0407648
Molecular function	GO:0016829	Lyase activity	154139	337	15007	43	0.0412605
Molecular function	GO:0031491	Nucleosome binding	154139	87	15007	14	0.0414378
Biological process	GO:0016098	Monoterpenoid metabolic process	376644	15	34336	4	0.0415976
Biological process	GO:0019284	L-methionine biosynthetic process from S-adenosylmethionine	376644	15	34336	4	0.0415976
Molecular function	GO:0004033	Aldo-keto reductase (NADP) activity	154139	41	15007	8	0.0416774
Molecular function	GO:0070006	Metalloaminopeptidase activity	154139	41	15007	8	0.0416774
Biological process	GO:0042744	Hydrogen peroxide catabolic process	376644	209	34336	27	0.0417804
Biological process	GO:0018272	Protein-pyridoxal-5-phosphate linkage via peptidyl-N6-pyridoxal phosphate-L-lysine	376644	9	34336	3	0.0418365
Biological process	GO:0033385	Geranylgeranyl diphosphate metabolic process	376644	9	34336	3	0.0418365
Biological process	GO:0040037	Negative regulation of fibroblast growth factor receptor signaling pathway	376644	9	34336	3	0.0418365
Biological process	GO:0080145	Cysteine homeostasis	376644	9	34336	3	0.0418365
Biological process	GO:1902559	3'-phospho-5'-adenylyl sulfate transmembrane transport	376644	9	34336	3	0.0418365
Biological process	GO:1904750	Negative regulation of protein localization to nucleolus	376644	9	34336	3	0.0418365
Cellular component	GO:0032116	SMC loading complex	202429	4	17966	2	0.0418534
Cellular component	GO:0034693	U11/U12 snRNP	202429	4	17966	2	0.0418534
Cellular component	GO:0016021	integral to membrane	202429	10651	17966	995	0.0432553
Biological process	GO:0072334	UDP-galactose transmembrane transport	376644	44	34336	8	0.0433558
Biological process	GO:0030307	Positive regulation of cell growth	376644	164	34336	22	0.0433984
Biological process	GO:1900994	(-)-secologanin biosynthetic process	376644	52	34336	9	0.0439994
Biological process	GO:0001909	Leukocyte mediated cytotoxicity	376644	4	34336	2	0.0440095
Biological process	GO:0006382	Adenosine to inosine editing	376644	4	34336	2	0.0440095
Biological process	GO:0006436	Tryptophanyl-tRNA aminoacylation	376644	4	34336	2	0.0440095
Biological process	GO:0006593	Ornithine catabolic process	376644	4	34336	2	0.0440095
Biological process	GO:0006682	Galactosylceramide biosynthetic process	376644	4	34336	2	0.0440095
Biological process	GO:0007318	Pole plasm protein localization	376644	4	34336	2	0.0440095
Biological process	GO:0010213	Non-photoreactive DNA repair	376644	4	34336	2	0.0440095
Biological process	GO:0010626	Negative regulation of Schwann cell proliferation	376644	4	34336	2	0.0440095
Biological process	GO:0016568	Chromatin modification	376644	4	34336	2	0.0440095
Biological process	GO:0019370	Leukotriene biosynthetic process	376644	4	34336	2	0.0440095
Biological process	GO:0032287	Peripheral nervous system myelin maintenance	376644	4	34336	2	0.0440095
Biological process	GO:0033274	Response to vitamin B2	376644	4	34336	2	0.0440095
Biological process	GO:0035118	Embryonic pectoral fin morphogenesis	376644	4	34336	2	0.0440095
Biological process	GO:0036003	Positive regulation of transcription from RNA polymerase II promoter in response to stress	376644	4	34336	2	0.0440095
Biological process	GO:0043578	Nuclear matrix organization	376644	4	34336	2	0.0440095
Biological process	GO:0044053	Translocation of peptides or proteins into host cell cytoplasm	376644	4	34336	2	0.0440095
Biological process	GO:0045589	Regulation of regulatory T cell differentiation	376644	4	34336	2	0.0440095
Biological process	GO:0051391	TRNA acetylation	376644	4	34336	2	0.0440095
Biological process	GO:0055129	L-proline biosynthetic process	376644	4	34336	2	0.0440095
Biological process	GO:0071169	Establishment of protein localization to chromatin	376644	4	34336	2	0.0440095
Biological process	GO:2001224	Positive regulation of neuron migration	376644	4	34336	2	0.0440095
Biological process	GO:0008209	Androgen metabolic process	376644	22	34336	5	0.0445223
Biological process	GO:1902523	Positive regulation of protein K63-linked ubiquitination	376644	22	34336	5	0.0445223
Molecular function	GO:0071987	WD40-repeat domain binding	154139	72	15007	12	0.044694
Cellular component	GO:0031314	Extrinsic component of mitochondrial inner membrane	202429	30	17966	6	0.0453704
Biological process	GO:0009751	Response to salicylic acid	376644	1109	34336	118	0.045678
Biological process	GO:0052543	Callose deposition in cell wall	376644	77	34336	12	0.045716
Biological process	GO:0043693	Monoterpene biosynthetic process	376644	37	34336	7	0.0472186
Molecular function	GO:0050057	Linamarin synthase activity	154139	42	15007	8	0.0472524
Molecular function	GO:0017151	DEAD/H-box RNA helicase binding	154139	21	15007	5	0.0473091
Molecular function	GO:0050551	Myrcene synthase activity	154139	21	15007	5	0.0473091
Molecular function	GO:0080079	Cellobiose glucosidase activity	154139	21	15007	5	0.0473091
Cellular component	GO:0005784	Sec61 translocon complex	202429	16	17966	4	0.0474512
Cellular component	GO:0009930	Longitudinal side of cell surface	202429	16	17966	4	0.0474512
Molecular function	GO:0015299	Solute:proton antiporter activity	154139	105	15007	16	0.0476262
Cellular component	GO:0016460	Myosin II complex	202429	23	17966	5	0.0478914
Cellular component	GO:0031371	Ubiquitin conjugating enzyme complex	202429	23	17966	5	0.0478914
Cellular component	GO:0032982	Myosin filament	202429	23	17966	5	0.0478914
Biological process	GO:0034198	Cellular response to amino acid starvation	376644	53	34336	9	0.048877
Biological process	GO:0009612	Response to mechanical stimulus	376644	139	34336	19	0.0489301
Molecular function	GO:0004177	Aminopeptidase activity	154139	81	15007	13	0.0490606
Molecular function	GO:0080133	Midchain alkane hydroxylase activity	154139	28	15007	6	0.049312
Molecular function	GO:0000026	Alpha-1,2-mannosyltransferase activity	154139	9	15007	3	0.049494
Molecular function	GO:0003862	3-isopropylmalate dehydrogenase activity	154139	9	15007	3	0.049494
Molecular function	GO:0004611	Phosphoenolpyruvate carboxykinase activity	154139	9	15007	3	0.049494
Molecular function	GO:0008251	TRNA-specific adenosine deaminase activity	154139	9	15007	3	0.049494
Molecular function	GO:0047458	Beta-pyrazolylalanine synthase activity	154139	9	15007	3	0.049494
Molecular function	GO:0047782	Coniferin beta-glucosidase activity	154139	9	15007	3	0.049494
Molecular function	GO:0050017	L-3-cyanoalanine synthase activity	154139	9	15007	3	0.049494
Molecular function	GO:0050234	Pyrazolylalanine synthase activity	154139	9	15007	3	0.049494
Molecular function	GO:0050461	L-mimosine synthase activity	154139	9	15007	3	0.049494
Molecular function	GO:0050552	(4S)-limonene synthase activity	154139	9	15007	3	0.049494
Molecular function	GO:0052654	L-leucine transaminase activity	154139	9	15007	3	0.049494
Molecular function	GO:0052655	L-valine transaminase activity	154139	9	15007	3	0.049494
Molecular function	GO:0052656	L-isoleucine transaminase activity	154139	9	15007	3	0.049494
Molecular function	GO:0102313	1,8-cineole synthase activity	154139	9	15007	3	0.049494
Molecular function	GO:0004830	Tryptophan-tRNA ligase activity	154139	4	15007	2	0.0497584
Molecular function	GO:0008987	Quinolinate synthetase A activity	154139	4	15007	2	0.0497584
Molecular function	GO:0010303	Limit dextrinase activity	154139	4	15007	2	0.0497584
Molecular function	GO:0030348	Syntaxin-3 binding	154139	4	15007	2	0.0497584
Molecular function	GO:0044610	FMN transmembrane transporter activity	154139	4	15007	2	0.0497584
Molecular function	GO:0046608	Carotenoid isomerase activity	154139	4	15007	2	0.0497584
Molecular function	GO:0051060	Pullulanase activity	154139	4	15007	2	0.0497584
Molecular function	GO:0052918	Dol-P-Man:Man(8)GlcNAc(2)-PP-Dol alpha-1,2-mannosyltransferase activity	154139	4	15007	2	0.0497584
Molecular function	GO:0102614	Germacrene A acid 8beta-hydroxylase activity	154139	4	15007	2	0.0497584

## Sheet: Table S8
Supplementary Table 8. The enriched GO terms for the new-found genes in the extra sequence segments of HY4A.
GO category	GO term	GO description	Total number of annotated GO terms in the whole genes of HY4A (N)	Total number of a certain GO term in the whole genes of HY4A (M)	Total number of GO terms in the new-found genes of HY4A (n)	Total number of a certain GO terms in the new-found genes of HY4A (k)	P-value
Biological process	GO:0009626	Plant-type hypersensitive response	372899	740	34816	122	0
Cellular component	GO:0019897	Extrinsic component of plasma membrane	200079	89	17467	29	0
Molecular function	GO:0043531	ADP binding	153749	450	15320	87	0
Biological process	GO:0051707	Response to other organism	372899	392	34816	71	5e-08
Molecular function	GO:0050736	O-malonyltransferase activity	153749	9	15320	8	8e-08
Molecular function	GO:0047165	Flavonol-3-O-beta-glucoside O-malonyltransferase activity	153749	8	15320	7	7.1e-07
Molecular function	GO:0047183	Anthocyanin 5-aromatic acyltransferase activity	153749	8	15320	7	7.1e-07
Biological process	GO:0010727	Negative regulation of hydrogen peroxide metabolic process	372899	19	34816	10	2.1e-06
Biological process	GO:0098542	Defense response to other organism	372899	449	34816	73	2.5e-06
Molecular function	GO:0033810	Anthocyanin 5-O-glucoside 6'''-O-malonyltransferase activity	153749	7	15320	6	6.26e-06
Biological process	GO:0097186	Amelogenesis	372899	21	34816	10	6.71e-06
Biological process	GO:0015074	DNA integration	372899	552	34816	84	6.78e-06
Biological process	GO:0030574	Collagen catabolic process	372899	30	34816	12	7.55e-06
Biological process	GO:0050776	Regulation of immune response	372899	67	34816	19	7.81e-06
Biological process	GO:0022617	Extracellular matrix disassembly	372899	27	34816	11	1.47e-05
Biological process	GO:0044331	Cell-cell adhesion mediated by cadherin	372899	8	34816	6	1.57e-05
Biological process	GO:0050965	Detection of temperature stimulus involved in sensory perception of pain	372899	8	34816	6	1.57e-05
Biological process	GO:0098742	Cell-cell adhesion via plasma-membrane adhesion molecules	372899	8	34816	6	1.57e-05
Biological process	GO:0070173	Regulation of enamel mineralization	372899	19	34816	9	2.08e-05
Biological process	GO:0071492	Cellular response to UV-A	372899	28	34816	11	2.22e-05
Biological process	GO:0016045	Detection of bacterium	372899	117	34816	26	2.47e-05
Biological process	GO:0097150	Neuronal stem cell population maintenance	372899	12	34816	7	3.2e-05
Molecular function	GO:0004016	Adenylate cyclase activity	153749	58	15320	17	3.32e-05
Biological process	GO:0009636	Response to toxic substance	372899	289	34816	49	3.4e-05
Biological process	GO:0019677	NAD catabolic process	372899	45	34816	14	3.86e-05
Biological process	GO:0050832	Defense response to fungus	372899	2245	34816	266	4.23e-05
Molecular function	GO:0003964	RNA-directed DNA polymerase activity	153749	289	15320	51	4.34e-05
Molecular function	GO:0003953	NAD+ nucleosidase activity	153749	43	15320	14	4.48e-05
Biological process	GO:0009992	Cellular water homeostasis	372899	108	34816	24	4.96e-05
Molecular function	GO:0016420	Malonyltransferase activity	153749	6	15320	5	5.4e-05
Molecular function	GO:0047634	Agmatine N4-coumaroyltransferase activity	153749	6	15320	5	5.4e-05
Molecular function	GO:0047243	Flavanone 7-O-beta-glucosyltransferase activity	153749	20	15320	9	5.81e-05
Molecular function	GO:0004222	Metalloendopeptidase activity	153749	123	15320	27	6.77e-05
Biological process	GO:0042206	Halogenated hydrocarbon catabolic process	372899	4	34816	4	7.6e-05
Molecular function	GO:0050135	NAD(P)+ nucleosidase activity	153749	62	15320	17	8.43e-05
Molecular function	GO:0030247	Polysaccharide binding	153749	289	15320	50	8.58e-05
Biological process	GO:0031497	Chromatin assembly	372899	27	34816	10	9.49e-05
Biological process	GO:0000186	Activation of MAPKK activity	372899	79	34816	19	9.56e-05
Biological process	GO:0009311	Oligosaccharide metabolic process	372899	73	34816	18	0.00010248
Biological process	GO:0048701	Embryonic cranial skeleton morphogenesis	372899	18	34816	8	0.00010669
Biological process	GO:0035988	Chondrocyte proliferation	372899	7	34816	5	0.0001267
Biological process	GO:0097094	Craniofacial suture morphogenesis	372899	7	34816	5	0.0001267
Molecular function	GO:0002094	Polyprenyltransferase activity	153749	7	15320	5	0.00017339
Biological process	GO:0001553	Luteinization	372899	15	34816	7	0.00020191
Biological process	GO:0010001	Glial cell differentiation	372899	11	34816	6	0.00020193
Cellular component	GO:0016589	NURF complex	200079	26	17467	9	0.00023114
Biological process	GO:0009861	Jasmonic acid and ethylene-dependent systemic resistance	372899	106	34816	22	0.00028389
Molecular function	GO:0080018	Anthocyanin 5-O-glucosyltransferase activity	153749	11	15320	6	0.0002897
Molecular function	GO:0004383	Guanylate cyclase activity	153749	121	15320	25	0.0003336
Biological process	GO:1903209	Positive regulation of oxidative stress-induced cell death	372899	5	34816	4	0.00035151
Biological process	GO:0043044	ATP-dependent chromatin remodeling	372899	12	34816	6	0.00037184
Biological process	GO:0009751	Response to salicylic acid	372899	1065	34816	133	0.00040556
Molecular function	GO:0005212	Structural constituent of eye lens	153749	8	15320	5	0.00042419
Biological process	GO:0006968	Cellular defense response	372899	49	34816	13	0.00042442
Molecular function	GO:0047215	Indole-3-acetate beta-glucosyltransferase activity	153749	25	15320	9	0.00044491
Molecular function	GO:0008902	Hydroxymethylpyrimidine kinase activity	153749	5	15320	4	0.00045346
Molecular function	GO:0008972	Phosphomethylpyrimidine kinase activity	153749	5	15320	4	0.00045346
Molecular function	GO:0008237	Metallopeptidase activity	153749	117	15320	24	0.00048442
Molecular function	GO:0051920	Peroxiredoxin activity	153749	16	15320	7	0.00049311
Biological process	GO:0071498	Cellular response to fluid shear stress	372899	17	34816	7	0.00051575
Biological process	GO:0030198	Extracellular matrix organization	372899	90	34816	19	0.00057236
Biological process	GO:0080148	Negative regulation of response to water deprivation	372899	97	34816	20	0.00057314
Biological process	GO:0009718	Anthocyanin-containing compound biosynthetic process	372899	309	34816	47	0.00063289
Biological process	GO:0014854	Response to inactivity	372899	13	34816	6	0.00063593
Biological process	GO:0071680	Response to indole-3-methanol	372899	13	34816	6	0.00063593
Biological process	GO:0006508	Proteolysis	372899	1227	34816	149	0.00064711
Biological process	GO:0006310	DNA recombination	372899	403	34816	58	0.00067591
Molecular function	GO:0080043	Quercetin 3-O-glucosyltransferase activity	153749	207	15320	36	0.00069718
Biological process	GO:2000177	Regulation of neural precursor cell proliferation	372899	18	34816	7	0.00077606
Molecular function	GO:0030275	LRR domain binding	153749	32	15320	10	0.00078582
Molecular function	GO:0008379	Thioredoxin peroxidase activity	153749	13	15320	6	0.00090199
Biological process	GO:1901662	Quinone catabolic process	372899	6	34816	4	0.00097605
Biological process	GO:0006805	Xenobiotic metabolic process	372899	138	34816	25	0.00097956
Molecular function	GO:0002083	4-hydroxybenzoate decaprenyltransferase activity	153749	3	15320	3	0.00098915
Molecular function	GO:0008412	4-hydroxybenzoate octaprenyltransferase activity	153749	3	15320	3	0.00098915
Molecular function	GO:0047115	Trans-1,2-dihydrobenzene-1,2-diol dehydrogenase activity	153749	3	15320	3	0.00098915
Molecular function	GO:0047293	4-hydroxybenzoate nonaprenyltransferase activity	153749	3	15320	3	0.00098915
Biological process	GO:1904645	Response to beta-amyloid	372899	24	34816	8	0.00107533
Molecular function	GO:0004144	Diacylglycerol O-acyltransferase activity	153749	23	15320	8	0.00120002
Molecular function	GO:0004190	Aspartic-type endopeptidase activity	153749	412	15320	61	0.00120079
Molecular function	GO:0030359	Protein phosphatase type 2B regulator activity	153749	6	15320	4	0.00125234
Molecular function	GO:0050111	Mycocerosate synthase activity	153749	6	15320	4	0.00125234
Biological process	GO:0006071	Glycerol metabolic process	372899	75	34816	16	0.00133898
Cellular component	GO:0042575	DNA polymerase complex	200079	151	17467	25	0.00142313
Molecular function	GO:0046523	S-methyl-5-thioribose-1-phosphate isomerase activity	153749	14	15320	6	0.00144564
Biological process	GO:0002239	Response to oomycetes	372899	297	34816	44	0.00156867
Biological process	GO:0001958	Endochondral ossification	372899	15	34816	6	0.00157376
Biological process	GO:0035835	Indole alkaloid biosynthetic process	372899	43	34816	11	0.0015963
Biological process	GO:0001554	Luteolysis	372899	20	34816	7	0.00159919
Cellular component	GO:0070545	PeBoW complex	200079	7	17467	4	0.00163681
Biological process	GO:0080186	Developmental vegetative growth	372899	56	34816	13	0.00164492
Biological process	GO:0031293	Membrane protein intracellular domain proteolysis	372899	26	34816	8	0.00192812
Biological process	GO:0033609	Oxalate metabolic process	372899	26	34816	8	0.00192812
Biological process	GO:0071312	Cellular response to alkaloid	372899	26	34816	8	0.00192812
Biological process	GO:0071283	Cellular response to iron(III) ion	372899	16	34816	6	0.00232003
Biological process	GO:0071305	Cellular response to vitamin D	372899	16	34816	6	0.00232003
Cellular component	GO:0090537	CERF complex	200079	12	17467	5	0.00237499
Molecular function	GO:0080044	Quercetin 7-O-glucosyltransferase activity	153749	191	15320	32	0.00246289
Molecular function	GO:0008233	Peptidase activity	153749	450	15320	64	0.00250547
Molecular function	GO:0004789	Thiamine-phosphate diphosphorylase activity	153749	7	15320	4	0.00269094
Molecular function	GO:0003862	3-isopropylmalate dehydrogenase activity	153749	11	15320	5	0.0027062
Molecular function	GO:0046564	Oxalate decarboxylase activity	153749	26	15320	8	0.00291373
Biological process	GO:0015945	Methanol metabolic process	372899	4	34816	3	0.00302735
Biological process	GO:0060785	Regulation of apoptosis involved in tissue homeostasis	372899	4	34816	3	0.00302735
Biological process	GO:2001057	Reactive nitrogen species metabolic process	372899	4	34816	3	0.00302735
Biological process	GO:0009642	Response to light intensity	372899	53	34816	12	0.00305745
Biological process	GO:0001654	Eye development	372899	40	34816	10	0.00308699
Molecular function	GO:0052640	Salicylic acid glucosyltransferase (glucoside-forming) activity	153749	50	15320	12	0.00312098
Biological process	GO:0045088	Regulation of innate immune response	372899	182	34816	29	0.00316361
Biological process	GO:0051511	Negative regulation of unidimensional cell growth	372899	12	34816	5	0.00320072
Biological process	GO:0010763	Positive regulation of fibroblast migration	372899	17	34816	6	0.00330418
Biological process	GO:0019284	L-methionine biosynthetic process from S-adenosylmethionine	372899	17	34816	6	0.00330418
Molecular function	GO:0035251	UDP-glucosyltransferase activity	153749	218	15320	35	0.00330743
Cellular component	GO:0090535	WICH complex	200079	13	17467	5	0.00358327
Cellular component	GO:0090536	NoRC complex	200079	13	17467	5	0.00358327
Biological process	GO:0010193	Response to ozone	372899	200	34816	31	0.00359166
Cellular component	GO:0032040	Small-subunit processome	200079	170	17467	26	0.00360191
Molecular function	GO:0072541	Peroxynitrite reductase activity	153749	4	15320	3	0.00366097
Biological process	GO:0043068	Positive regulation of programmed cell death	372899	160	34816	26	0.0038246
Molecular function	GO:0050057	Linamarin synthase activity	153749	45	15320	11	0.00392944
Molecular function	GO:0010327	Acetyl CoA:(Z)-3-hexen-1-ol acetyltransferase activity	153749	22	15320	7	0.00429988
Molecular function	GO:0036310	Annealing helicase activity	153749	22	15320	7	0.00429988
Molecular function	GO:0047196	Long-chain-alcohol O-fatty-acyltransferase activity	153749	22	15320	7	0.00429988
Cellular component	GO:0031981	Nuclear lumen	200079	19	17467	6	0.00441701
Cellular component	GO:0031012	Extracellular matrix	200079	280	17467	38	0.00452816
Cellular component	GO:0000123	Histone acetyltransferase complex	200079	82	17467	15	0.0046303
Cellular component	GO:1990578	Perinuclear endoplasmic reticulum membrane	200079	82	17467	15	0.0046303
Biological process	GO:0001410	Chlamydospore formation	372899	13	34816	5	0.0048037
Molecular function	GO:0016746	Transferase activity, transferring acyl groups	153749	192	15320	31	0.00499948
Biological process	GO:0051238	Sequestering of metal ion	372899	24	34816	7	0.00511877
Molecular function	GO:0003887	DNA-directed DNA polymerase activity	153749	201	15320	32	0.00544878
Biological process	GO:0050826	Response to freezing	372899	275	34816	39	0.00586697
Molecular function	GO:0008889	Glycerophosphodiester phosphodiesterase activity	153749	54	15320	12	0.00607053
Molecular function	GO:0004535	Poly(A)-specific ribonuclease activity	153749	35	15320	9	0.00615289
Biological process	GO:0035864	Response to potassium ion	372899	19	34816	6	0.00615509
Biological process	GO:2000694	Regulation of phragmoplast microtubule organization	372899	19	34816	6	0.00615509
Molecular function	GO:0033808	6'-deoxychalcone synthase activity	153749	13	15320	5	0.00635929
Biological process	GO:0019856	Pyrimidine nucleobase biosynthetic process	372899	9	34816	4	0.00651177
Biological process	GO:0051354	Negative regulation of oxidoreductase activity	372899	9	34816	4	0.00651177
Biological process	GO:0000466	Maturation of 5.8S rRNA from tricistronic rRNA transcript (SSU-rRNA, 5.8S rRNA, LSU-rRNA)	372899	25	34816	7	0.00654443
Biological process	GO:0006509	Membrane protein ectodomain proteolysis	372899	25	34816	7	0.00654443
Biological process	GO:0033674	Positive regulation of kinase activity	372899	25	34816	7	0.00654443
Biological process	GO:0030335	Positive regulation of cell migration	372899	111	34816	19	0.00700988
Biological process	GO:0003144	Embryonic heart tube formation	372899	5	34816	3	0.00704111
Biological process	GO:0003319	Cardioblast migration to the midline involved in heart rudiment formation	372899	5	34816	3	0.00704111
Biological process	GO:0006929	Substrate-dependent cell migration	372899	5	34816	3	0.00704111
Biological process	GO:0007426	Tracheal outgrowth, open tracheal system	372899	5	34816	3	0.00704111
Biological process	GO:0007505	Adult fat body development	372899	5	34816	3	0.00704111
Biological process	GO:0007561	Imaginal disc eversion	372899	5	34816	3	0.00704111
Biological process	GO:0034769	Basement membrane disassembly	372899	5	34816	3	0.00704111
Biological process	GO:0035202	Tracheal pit formation in open tracheal system	372899	5	34816	3	0.00704111
Biological process	GO:0042471	Ear morphogenesis	372899	5	34816	3	0.00704111
Biological process	GO:0042634	Regulation of hair cycle	372899	5	34816	3	0.00704111
Biological process	GO:0045216	Cell-cell junction organization	372899	5	34816	3	0.00704111
Biological process	GO:0071711	Basement membrane organization	372899	5	34816	3	0.00704111
Biological process	GO:0097156	Fasciculation of motor neuron axon	372899	5	34816	3	0.00704111
Biological process	GO:1901202	Negative regulation of extracellular matrix assembly	372899	5	34816	3	0.00704111
Molecular function	GO:0008194	UDP-glycosyltransferase activity	153749	294	15320	43	0.00708584
Molecular function	GO:0070006	Metalloaminopeptidase activity	153749	42	15320	10	0.00712266
Cellular component	GO:0005775	Vacuolar lumen	200079	78	17467	14	0.0072376
Molecular function	GO:0080115	Myosin XI tail binding	153749	36	15320	9	0.00749135
Biological process	GO:0010359	Regulation of anion channel activity	372899	152	34816	24	0.0075834
Cellular component	GO:0019804	Obsolete quinolinate synthetase complex	200079	2	17467	2	0.00762098
Biological process	GO:1900994	(-)-secologanin biosynthetic process	372899	52	34816	11	0.00768222
Biological process	GO:0009620	Response to fungus	372899	1118	34816	129	0.0077995
Biological process	GO:0008299	Isoprenoid biosynthetic process	372899	89	34816	16	0.00795228
Molecular function	GO:0004612	Phosphoenolpyruvate carboxykinase (ATP) activity	153749	9	15320	4	0.00822318
Biological process	GO:0019509	L-methionine salvage from methylthioadenosine	372899	26	34816	7	0.00824517
Biological process	GO:0042744	Hydrogen peroxide catabolic process	372899	212	34816	31	0.0084272
Molecular function	GO:0009905	Ent-copalyl diphosphate synthase activity	153749	5	15320	3	0.00847225
Molecular function	GO:0102161	Copal-8-ol diphosphate synthase activity	153749	5	15320	3	0.00847225
Biological process	GO:0003146	Heart jogging	372899	2	34816	2	0.00871694
Biological process	GO:0003365	Establishment of cell polarity involved in ameboidal cell migration	372899	2	34816	2	0.00871694
Biological process	GO:0015980	Energy derivation by oxidation of organic compounds	372899	2	34816	2	0.00871694
Biological process	GO:0019805	Quinolinate biosynthetic process	372899	2	34816	2	0.00871694
Biological process	GO:0031286	Negative regulation of sorocarp stalk cell differentiation	372899	2	34816	2	0.00871694
Biological process	GO:0035136	Forelimb morphogenesis	372899	2	34816	2	0.00871694
Biological process	GO:0035261	External genitalia morphogenesis	372899	2	34816	2	0.00871694
Biological process	GO:0045881	Positive regulation of sporulation resulting in formation of a cellular spore	372899	2	34816	2	0.00871694
Biological process	GO:0050802	Circadian sleep/wake cycle, sleep	372899	2	34816	2	0.00871694
Biological process	GO:0061010	Gall bladder development	372899	2	34816	2	0.00871694
Biological process	GO:0061118	Regulation of positive chemotaxis to cAMP	372899	2	34816	2	0.00871694
Biological process	GO:0070156	Mitochondrial phenylalanyl-tRNA aminoacylation	372899	2	34816	2	0.00871694
Biological process	GO:0070650	Actin filament bundle distribution	372899	2	34816	2	0.00871694
Biological process	GO:0071242	Cellular response to ammonium ion	372899	2	34816	2	0.00871694
Biological process	GO:0071921	Cohesin loading	372899	2	34816	2	0.00871694
Biological process	GO:0090410	Malonate catabolic process	372899	2	34816	2	0.00871694
Biological process	GO:0097018	Renal albumin absorption	372899	2	34816	2	0.00871694
Biological process	GO:0097230	Cell motility in response to potassium ion	372899	2	34816	2	0.00871694
Biological process	GO:1901652	Response to peptide	372899	2	34816	2	0.00871694
Biological process	GO:1903457	Lactate catabolic process	372899	2	34816	2	0.00871694
Biological process	GO:1904244	Positive regulation of pancreatic trypsinogen secretion	372899	2	34816	2	0.00871694
Cellular component	GO:0000943	Retrotransposon nucleocapsid	200079	64	17467	12	0.00876049
Cellular component	GO:0042025	Host cell nucleus	200079	28	17467	7	0.00883794
Cellular component	GO:1904949	ATPase complex	200079	42	17467	9	0.00921573
Biological process	GO:0002764	Immune response-regulating signaling pathway	372899	83	34816	15	0.00950186
Biological process	GO:0030261	Chromosome condensation	372899	68	34816	13	0.00953085
Biological process	GO:0032481	Positive regulation of type I interferon production	372899	15	34816	5	0.00956758
Biological process	GO:0048387	Negative regulation of retinoic acid receptor signaling pathway	372899	15	34816	5	0.00956758
Biological process	GO:0070125	Mitochondrial translational elongation	372899	15	34816	5	0.00956758
Molecular function	GO:0004601	Peroxidase activity	153749	258	15320	38	0.00967749
Cellular component	GO:0005851	Eukaryotic translation initiation factor 2B complex	200079	22	17467	6	0.00968025
Cellular component	GO:0005784	Sec61 translocon complex	200079	16	17467	5	0.00974511
Cellular component	GO:0016590	ACF complex	200079	16	17467	5	0.00974511
Cellular component	GO:0030915	Smc5-Smc6 complex	200079	16	17467	5	0.00974511
Biological process	GO:0048544	Recognition of pollen	372899	275	34816	38	0.00975221
Biological process	GO:0032496	Response to lipopolysaccharide	372899	147	34816	23	0.009802
Molecular function	GO:0000140	Acylglycerone-phosphate reductase activity	153749	2	15320	2	0.00992813
Molecular function	GO:0008663	2',3'-cyclic-nucleotide 2'-phosphodiesterase activity	153749	2	15320	2	0.00992813
Molecular function	GO:0015645	Fatty acid ligase activity	153749	2	15320	2	0.00992813
Molecular function	GO:0047734	CDP-glycerol diphosphatase activity	153749	2	15320	2	0.00992813
Molecular function	GO:0047809	D-2-hydroxy-acid dehydrogenase activity	153749	2	15320	2	0.00992813
Molecular function	GO:0051990	(R)-2-hydroxyglutarate dehydrogenase activity	153749	2	15320	2	0.00992813
Molecular function	GO:0052751	GDP-mannose hydrolase activity	153749	2	15320	2	0.00992813
Molecular function	GO:0090409	Malonyl-CoA synthetase activity	153749	2	15320	2	0.00992813
Biological process	GO:0055075	Potassium ion homeostasis	372899	206	34816	30	0.00996042
Cellular component	GO:0005622	Intracellular	200079	1040	17467	113	0.00997525
Biological process	GO:0000913	Preprophase band assembly	372899	10	34816	4	0.0100565
Biological process	GO:0010371	Regulation of gibberellin biosynthetic process	372899	76	34816	14	0.0101467
Biological process	GO:0010036	Response to boron-containing substance	372899	27	34816	7	0.0102497
Biological process	GO:0031065	Positive regulation of histone deacetylation	372899	27	34816	7	0.0102497
Biological process	GO:0071280	Cellular response to copper ion	372899	27	34816	7	0.0102497
Biological process	GO:0071375	Cellular response to peptide hormone stimulus	372899	21	34816	6	0.010468
Cellular component	GO:0000808	Origin recognition complex	200079	11	17467	4	0.0116035
Molecular function	GO:0004180	Carboxypeptidase activity	153749	26	15320	7	0.0116411
Molecular function	GO:0052638	Indole-3-butyrate beta-glucosyltransferase activity	153749	26	15320	7	0.0116411
Cellular component	GO:0005778	Peroxisomal membrane	200079	232	17467	31	0.0118087
Biological process	GO:0045910	Negative regulation of DNA recombination	372899	48	34816	10	0.0120001
Biological process	GO:1902382	11-oxo-beta-amyrin catabolic process	372899	28	34816	7	0.0125864
Biological process	GO:1902386	Glycyrrhetinate biosynthetic process	372899	28	34816	7	0.0125864
Biological process	GO:0015711	Organic anion transport	372899	78	34816	14	0.0126867
Biological process	GO:0001503	Ossification	372899	63	34816	12	0.0128195
Cellular component	GO:0033018	Sarcoplasmic reticulum lumen	200079	17	17467	5	0.0128281
Biological process	GO:0032877	Positive regulation of DNA endoreduplication	372899	16	34816	5	0.0128619
Biological process	GO:0035041	Sperm chromatin decondensation	372899	16	34816	5	0.0128619
Biological process	GO:1990164	Histone H2A phosphorylation	372899	16	34816	5	0.0128619
Biological process	GO:0048703	Embryonic viscerocranium morphogenesis	372899	6	34816	3	0.0131062
Biological process	GO:0051504	Diterpene phytoalexin precursor biosynthetic process pathway	372899	6	34816	3	0.0131062
Biological process	GO:1901044	Protein polyubiquitination involved in nucleus-associated proteasomal ubiquitin-dependent protein catabolic process	372899	6	34816	3	0.0131062
Biological process	GO:1902958	Positive regulation of mitochondrial electron transport, NADH to ubiquinone	372899	6	34816	3	0.0131062
Biological process	GO:0071222	Cellular response to lipopolysaccharide	372899	126	34816	20	0.0131265
Biological process	GO:0006518	Peptide metabolic process	372899	22	34816	6	0.0132767
Biological process	GO:0010888	Negative regulation of lipid storage	372899	22	34816	6	0.0132767
Biological process	GO:0034052	Positive regulation of plant-type hypersensitive response	372899	56	34816	11	0.0134221
Biological process	GO:0042742	Defense response to bacterium	372899	2446	34816	261	0.013727
Biological process	GO:0010226	Response to lithium ion	372899	49	34816	10	0.0138458
Biological process	GO:0071475	Cellular hyperosmotic salinity response	372899	42	34816	9	0.0139752
Molecular function	GO:0005518	Collagen binding	153749	21	15320	6	0.0142008
Molecular function	GO:0080002	UDP-glucose:4-aminobenzoate acylglucosyltransferase activity	153749	21	15320	6	0.0142008
Molecular function	GO:0005112	Notch binding	153749	27	15320	7	0.0143915
Biological process	GO:0000478	Endonucleolytic cleavage involved in rRNA processing	372899	11	34816	4	0.0146476
Biological process	GO:0010622	Specification of ovule identity	372899	11	34816	4	0.0146476
Biological process	GO:0048283	Indeterminate inflorescence morphogenesis	372899	11	34816	4	0.0146476
Molecular function	GO:0047837	D-xylose 1-dehydrogenase (NADP+) activity	153749	6	15320	3	0.0156922
Cellular component	GO:0032541	Cortical endoplasmic reticulum	200079	137	17467	20	0.0158727
Biological process	GO:0009698	Phenylpropanoid metabolic process	372899	162	34816	24	0.0160702
Cellular component	GO:0005664	Nuclear origin of replication recognition complex	200079	12	17467	4	0.0162177
Biological process	GO:0006066	Alcohol metabolic process	372899	65	34816	12	0.0162799
Cellular component	GO:0000790	Nuclear chromatin	200079	18	17467	5	0.0165079
Biological process	GO:0032024	Positive regulation of insulin secretion	372899	23	34816	6	0.0165722
Molecular function	GO:0047209	Coniferyl-alcohol glucosyltransferase activity	153749	16	15320	5	0.016755
Biological process	GO:1900056	Negative regulation of leaf senescence	372899	197	34816	28	0.0168357
Biological process	GO:0010148	Transpiration	372899	73	34816	13	0.0169662
Cellular component	GO:0009524	Phragmoplast	200079	441	17467	52	0.0170228
Biological process	GO:0042178	Xenobiotic catabolic process	372899	81	34816	14	0.017387
Biological process	GO:0016102	Diterpenoid biosynthetic process	372899	105	34816	17	0.017541
Molecular function	GO:0004560	Alpha-L-fucosidase activity	153749	28	15320	7	0.0175753
Molecular function	GO:0102375	11-oxo-beta-amyrin 30-oxidase activity	153749	28	15320	7	0.0175753
Molecular function	GO:0045028	G-protein coupled purinergic nucleotide receptor activity	153749	22	15320	6	0.0179137
Cellular component	GO:0016021	integral to membrane	200079	10449	17467	972	0.0180311
Biological process	GO:0010600	Regulation of auxin biosynthetic process	372899	51	34816	10	0.0181621
Biological process	GO:0034198	Cellular response to amino acid starvation	372899	51	34816	10	0.0181621
Molecular function	GO:0004392	Heme oxygenase (decyclizing) activity	153749	11	15320	4	0.0183061
Biological process	GO:0014911	Positive regulation of smooth muscle cell migration	372899	30	34816	7	0.0183652
[truncated: 237 more rows]

## Sheet: Table S9
Supplementary Table 9. Summary of annotated transposable elements in the two haplotype-resolved assemblies HY4P and HY4A.
[truncated: 37 more rows]

[truncated: 22 more sheets: Table S10, Table S11, Table S12, Table S13, Table S14, Table S15, Table S16, Table S17, Table S18, Table S19, Table S20, Table S21, Table S22, Table S23, Table S24, Table S25, Table S26, Table S27, Table S28, Table S29 …]
